# Supplementary material for: A chromosome-level reference genome facilitates the discovery of clubroot-resistant gene Crr5 in Chinese cabbage
Source: Hortic Res. 2024 Dec 4;12(3):uhae338. doi: 10.1093/hr/uhae338 (PMC11879649; doi:10.1093/hr/uhae338)
Supplement: Web_Material_uhae338 [file web_material_uhae338.zip]

Archive with 2 entries (2 files):
- Supplemental Figures-20241028.docx
- Supplemental Tables - 20240807.xls
