# Supplementary material for: A chromosome-level reference genome facilitates the discovery of clubroot-resistant gene Crr5 in Chinese cabbage
Source: Hortic Res. 2024 Dec 4;12(3):uhae338. doi: 10.1093/hr/uhae338 (PMC11879649; doi:10.1093/hr/uhae338)
Supplement: Web_Material_uhae338 [file web_material_uhae338.zip › Supplemental Tables - 20240807.xls]

## Sheet: Table S1
Table S1. Survey statistics of the DH40 genome using the k-mer analysis.
K-mer	K-mer number	K-mer Depth	Genome Size (Mb)	Heterozygous Ratio (%)	Repeat (%)
23	26996742612	69.33	465.71	0.215	54.25

## Sheet: Table S2
Table S2. Summary of the MGISEQ, PacBio HiFi, and Hi-C data for the DH40 genome assembly.
Platform	MGISEQ	Pacbio HiFi	Hi-C
Insert size	350 bp	20 kb	350 bp
No. of reads	216444736	1231303	773466762
Read length (bp)	150	-	150
Average read length (kb)	-	15.45	-
Read length N50 (kb)	-	15.68	-
Total data (Gb)	32.46	19.02	116.02
Coverage (×)	69.7	40.84	249.12

## Sheet: Table S3
Table S3. Statistics of ten pseudochromosomes constructed from the Hi-C interaction matrices.
Chromosome	Length
A01	41907146
A02	40124605
A03	40766891
A04	31695885
A05	45070281
A06	41017480
A07	38428950
A08	30328969
A09	69860902
A10	29552352
Total	408,753,461 (97.10%)

## Sheet: Table S4
Table S4. Statistics of the completeness of DH40 genome according to BUSCO.
	Proteins	Percentage (%)
Complete BUSCOs	1603	99.3185
Complete and single-copy BUSCOs	1376	85.254
Complete and duplicated BUSCOs	227	14.0644
Fragmented BUSCOs	3	0.185874
Missing BUSCOs	8	0.495663
Total BUSCO groups searched	1614	100

## Sheet: Table S5
Table S5. Summary of the gene functional annotations in the DH40 genome.
Annotated Database	Annotated Number	100 <= Protein length < 300	Protein length >= 300
NR Annotation	447720	16802	23024
Swissprot Annotation	44509	16764	23018
Pfam Annotation	31816	10708	20197
GO Annotation	20337	6351	13475
KEGG Annotation	17602	5528	11619

## Sheet: Table S6
Table S6. Summary of the transposable elements in DH40 genome.
Type	Number of elements	Length (bp)	Length ratio of the genome(%)
DNA transposons	58344	21095282	5.01107
LINE	16381	10113904	2.4025
SINE	5859	1072981	0.254881
LTR	84137	82682441	19.6408
Rolling-circles	2763	2038883	0.484326
Satellites	12803	45703156	10.8565
Simple_repeat	81145	3837748	0.911637
Low complexity	17195	860616	0.204435
Unknown	119281	45533660	13.3002

## Sheet: Table S7
Table S7. Statistical analysis of non-coding RNAs in DH40 genome.
Type	Number	Average length (bp)	Total length (bp)	Length ratio of the genome(%)
rRNA	6627	587	3890878	0.00924258
tRNA	1148	73	84870	0.000201604
snRNA	1338	109	146235	0.000347374
miRNA	421	125	52701	0.000125188

## Sheet: Table S8
Table S8. The category of SNPs identified from the DH40 and Chiifu V4.0 genome.
Category	Number of SNPs
Upstream	104098
Stop gain, exonic	825
Stop loss, exonic	155
Synonymous, exonic	128641
Non-synonymous, exonic	75468
Intronic	197558
Splicing	548
Downstream	81127
upstream/downstream	28675
Intergenic	673218
Total	1290313

## Sheet: Table S9
Table S9. The statistics of nonsynonymous SNPs identified from the DH40 and Chiifu V4.0 genome.
SNP_type	Gene id	Chromosome	Position	Reference	Alternative
nonsynonymous	DH40A01G000180	A01	102992	A	T
nonsynonymous	DH40A01G000180	A01	103008	A	C
nonsynonymous	DH40A01G000180	A01	103256	T	A
nonsynonymous	DH40A01G000180	A01	103594	C	G
nonsynonymous	DH40A01G000190	A01	105625	G	T
nonsynonymous	DH40A01G000190	A01	107013	C	G
nonsynonymous	DH40A01G000190	A01	107342	G	C
nonsynonymous	DH40A01G000190	A01	107913	T	A
nonsynonymous	DH40A01G000190	A01	108347	G	T
nonsynonymous	DH40A01G000190	A01	108348	T	C
nonsynonymous	DH40A01G000190	A01	108663	C	G
nonsynonymous	DH40A01G000190	A01	108828	G	T
nonsynonymous	DH40A01G000210	A01	123416	A	T
nonsynonymous	DH40A01G000210	A01	124812	A	T
nonsynonymous	DH40A01G000210	A01	126064	T	C
nonsynonymous	DH40A01G000240	A01	142606	T	A
nonsynonymous	DH40A01G000240	A01	142810	C	G
nonsynonymous	DH40A01G000240	A01	144310	C	T
nonsynonymous	DH40A01G000240	A01	146445	G	A
nonsynonymous	DH40A01G000240	A01	146575	T	C
nonsynonymous	DH40A01G000270	A01	154696	C	A
nonsynonymous	DH40A01G000270	A01	154786	T	C
nonsynonymous	DH40A01G000270	A01	155854	C	G
nonsynonymous	DH40A01G000270	A01	156031	T	C
nonsynonymous	DH40A01G000270	A01	156159	T	C
nonsynonymous	DH40A01G000270	A01	156735	T	G
nonsynonymous	DH40A01G000270	A01	157098	T	A
nonsynonymous	DH40A01G000280	A01	161130	T	G
nonsynonymous	DH40A01G000300	A01	164554	C	G
nonsynonymous	DH40A01G000340	A01	178536	A	C
nonsynonymous	DH40A01G000340	A01	178578	A	C
nonsynonymous	DH40A01G000350	A01	183769	C	A
nonsynonymous	DH40A01G000350	A01	184070	G	C
nonsynonymous	DH40A01G000350	A01	185302	G	A
nonsynonymous	DH40A01G000350	A01	185325	A	C
nonsynonymous	DH40A01G000350	A01	186162	C	T
nonsynonymous	DH40A01G000360	A01	187943	C	A
nonsynonymous	DH40A01G000360	A01	187980	T	G
nonsynonymous	DH40A01G000360	A01	188001	T	G
nonsynonymous	DH40A01G000360	A01	188002	T	G
nonsynonymous	DH40A01G000360	A01	188004	C	A
nonsynonymous	DH40A01G000360	A01	188008	G	C
nonsynonymous	DH40A01G000360	A01	188092	A	G
nonsynonymous	DH40A01G000360	A01	188101	T	C
nonsynonymous	DH40A01G000360	A01	188154	C	T
nonsynonymous	DH40A01G000380	A01	193166	C	T
nonsynonymous	DH40A01G000390	A01	199485	G	C
nonsynonymous	DH40A01G000390	A01	199530	A	C
nonsynonymous	DH40A01G000390	A01	199919	T	C
nonsynonymous	DH40A01G000390	A01	200839	A	G
nonsynonymous	DH40A01G000390	A01	200931	C	G
nonsynonymous	DH40A01G000390	A01	201637	T	A
nonsynonymous	DH40A01G000410	A01	221978	A	T
nonsynonymous	DH40A01G000410	A01	222096	A	G
nonsynonymous	DH40A01G000410	A01	222106	G	A
nonsynonymous	DH40A01G000410	A01	222220	G	C
nonsynonymous	DH40A01G000410	A01	232518	A	G
nonsynonymous	DH40A01G000430	A01	244908	A	G
nonsynonymous	DH40A01G000430	A01	245478	A	G
nonsynonymous	DH40A01G000440	A01	248398	T	G
nonsynonymous	DH40A01G000440	A01	248405	G	C
nonsynonymous	DH40A01G000440	A01	248776	A	G
nonsynonymous	DH40A01G000450	A01	250726	T	A
nonsynonymous	DH40A01G000450	A01	251125	G	A
nonsynonymous	DH40A01G000460	A01	252263	C	A
nonsynonymous	DH40A01G000460	A01	252313	T	G
nonsynonymous	DH40A01G000460	A01	252527	C	T
nonsynonymous	DH40A01G000460	A01	252539	T	C
nonsynonymous	DH40A01G000460	A01	252633	C	G
nonsynonymous	DH40A01G000460	A01	252772	G	A
nonsynonymous	DH40A01G000460	A01	253112	T	G
nonsynonymous	DH40A01G000460	A01	253136	T	A
nonsynonymous	DH40A01G000460	A01	253162	C	A
nonsynonymous	DH40A01G000470	A01	257863	A	T
nonsynonymous	DH40A01G000470	A01	258187	A	G
nonsynonymous	DH40A01G000510	A01	267872	G	T
nonsynonymous	DH40A01G000510	A01	268330	G	C
nonsynonymous	DH40A01G000510	A01	268603	C	A
nonsynonymous	DH40A01G000520	A01	271392	A	C
nonsynonymous	DH40A01G000540	A01	277237	C	G
nonsynonymous	DH40A01G000540	A01	277567	T	G
nonsynonymous	DH40A01G000540	A01	277700	C	T
nonsynonymous	DH40A01G000540	A01	277762	G	A
nonsynonymous	DH40A01G000540	A01	277831	C	G
nonsynonymous	DH40A01G000610	A01	307813	C	T
nonsynonymous	DH40A01G000610	A01	307860	C	A
nonsynonymous	DH40A01G000610	A01	308037	A	G
nonsynonymous	DH40A01G000640	A01	322404	C	A
nonsynonymous	DH40A01G000640	A01	322405	T	G
nonsynonymous	DH40A01G000650	A01	337255	C	T
nonsynonymous	DH40A01G000650	A01	337260	T	C
nonsynonymous	DH40A01G000650	A01	337518	T	C
nonsynonymous	DH40A01G000650	A01	337699	T	G
nonsynonymous	DH40A01G000660	A01	343502	A	C
nonsynonymous	DH40A01G000660	A01	343519	C	T
nonsynonymous	DH40A01G000660	A01	343570	T	C
nonsynonymous	DH40A01G000660	A01	343571	T	C
nonsynonymous	DH40A01G000660	A01	343890	C	A
nonsynonymous	DH40A01G000660	A01	343902	A	T
nonsynonymous	DH40A01G000660	A01	343910	C	T
nonsynonymous	DH40A01G000660	A01	343913	C	G
nonsynonymous	DH40A01G000660	A01	344002	C	A
nonsynonymous	DH40A01G000660	A01	344033	G	A
nonsynonymous	DH40A01G000660	A01	344112	G	C
nonsynonymous	DH40A01G000730	A01	361182	G	C
nonsynonymous	DH40A01G000730	A01	361256	G	A
nonsynonymous	DH40A01G000730	A01	361257	A	T
nonsynonymous	DH40A01G000750	A01	367245	G	A
nonsynonymous	DH40A01G000750	A01	368833	T	A
nonsynonymous	DH40A01G000810	A01	391673	C	T
nonsynonymous	DH40A01G000810	A01	391703	T	C
nonsynonymous	DH40A01G000810	A01	391742	G	A
nonsynonymous	DH40A01G000810	A01	391743	C	T
nonsynonymous	DH40A01G000810	A01	391881	C	T
nonsynonymous	DH40A01G000830	A01	395701	A	C
nonsynonymous	DH40A01G000830	A01	395896	T	C
nonsynonymous	DH40A01G000830	A01	395900	A	C
nonsynonymous	DH40A01G000830	A01	395914	T	G
nonsynonymous	DH40A01G000830	A01	395938	C	G
nonsynonymous	DH40A01G000830	A01	395975	T	C
nonsynonymous	DH40A01G000830	A01	395992	G	A
nonsynonymous	DH40A01G000830	A01	395995	A	G
nonsynonymous	DH40A01G000830	A01	396033	T	G
nonsynonymous	DH40A01G000830	A01	396133	G	A
nonsynonymous	DH40A01G000830	A01	396196	T	C
nonsynonymous	DH40A01G000830	A01	396201	G	C
nonsynonymous	DH40A01G000830	A01	396230	T	G
nonsynonymous	DH40A01G000830	A01	396243	C	G
nonsynonymous	DH40A01G000830	A01	396245	T	A
nonsynonymous	DH40A01G000830	A01	396260	T	C
nonsynonymous	DH40A01G000830	A01	396326	T	A
nonsynonymous	DH40A01G000830	A01	396341	G	T
nonsynonymous	DH40A01G000830	A01	396397	G	A
nonsynonymous	DH40A01G000830	A01	396398	T	C
nonsynonymous	DH40A01G000830	A01	396453	G	T
nonsynonymous	DH40A01G000840	A01	398728	T	A
nonsynonymous	DH40A01G000840	A01	398899	G	C
nonsynonymous	DH40A01G000840	A01	399002	A	G
nonsynonymous	DH40A01G000840	A01	399639	A	G
nonsynonymous	DH40A01G000860	A01	408459	C	T
nonsynonymous	DH40A01G000890	A01	417493	T	G
nonsynonymous	DH40A01G000950	A01	433049	T	A
nonsynonymous	DH40A01G000950	A01	433049	T	A
nonsynonymous	DH40A01G000970	A01	444166	A	G
nonsynonymous	DH40A01G000970	A01	444699	G	A
nonsynonymous	DH40A01G000970	A01	444718	A	T
nonsynonymous	DH40A01G000970	A01	444720	G	T
nonsynonymous	DH40A01G000970	A01	444785	T	A
nonsynonymous	DH40A01G000970	A01	444929	T	G
nonsynonymous	DH40A01G000970	A01	445165	A	G
nonsynonymous	DH40A01G000990	A01	450948	A	G
nonsynonymous	DH40A01G000990	A01	451132	G	A
nonsynonymous	DH40A01G001000	A01	452887	A	G
nonsynonymous	DH40A01G001000	A01	452911	G	T
nonsynonymous	DH40A01G001000	A01	453073	A	G
nonsynonymous	DH40A01G001000	A01	453214	T	C
nonsynonymous	DH40A01G001000	A01	453217	A	G
nonsynonymous	DH40A01G001000	A01	453221	A	T
nonsynonymous	DH40A01G001000	A01	453983	G	A
nonsynonymous	DH40A01G001000	A01	453998	C	A
nonsynonymous	DH40A01G001000	A01	454839	A	G
nonsynonymous	DH40A01G001000	A01	454938	G	A
nonsynonymous	DH40A01G001000	A01	455227	C	G
nonsynonymous	DH40A01G001000	A01	455648	A	G
nonsynonymous	DH40A01G001010	A01	456357	T	C
nonsynonymous	DH40A01G001020	A01	462530	T	C
nonsynonymous	DH40A01G001020	A01	463338	C	A
nonsynonymous	DH40A01G001020	A01	463339	C	T
nonsynonymous	DH40A01G001070	A01	490386	A	T
nonsynonymous	DH40A01G001070	A01	490481	G	C
nonsynonymous	DH40A01G001210	A01	590590	C	A
nonsynonymous	DH40A01G001210	A01	590591	C	T
nonsynonymous	DH40A01G001210	A01	590610	G	T
nonsynonymous	DH40A01G001210	A01	590611	C	T
nonsynonymous	DH40A01G001290	A01	637923	A	C
nonsynonymous	DH40A01G001300	A01	640781	T	C
nonsynonymous	DH40A01G001300	A01	640783	C	T
nonsynonymous	DH40A01G001300	A01	641630	G	C
nonsynonymous	DH40A01G001300	A01	642404	T	A
nonsynonymous	DH40A01G001320	A01	647869	G	C
nonsynonymous	DH40A01G001330	A01	649175	G	T
nonsynonymous	DH40A01G001330	A01	649210	G	A
nonsynonymous	DH40A01G001340	A01	652980	T	C
nonsynonymous	DH40A01G001340	A01	653016	C	G
nonsynonymous	DH40A01G001340	A01	653073	G	T
nonsynonymous	DH40A01G001340	A01	653444	G	T
nonsynonymous	DH40A01G001340	A01	653481	A	G
nonsynonymous	DH40A01G001340	A01	653518	C	T
nonsynonymous	DH40A01G001340	A01	653699	G	T
nonsynonymous	DH40A01G001340	A01	653700	G	A
nonsynonymous	DH40A01G001340	A01	656484	T	C
nonsynonymous	DH40A01G001340	A01	656496	G	T
nonsynonymous	DH40A01G001350	A01	665692	A	C
nonsynonymous	DH40A01G001360	A01	667470	G	A
nonsynonymous	DH40A01G001360	A01	667492	A	T
nonsynonymous	DH40A01G001360	A01	667575	C	T
nonsynonymous	DH40A01G001360	A01	667748	C	T
nonsynonymous	DH40A01G001370	A01	669180	A	T
nonsynonymous	DH40A01G001370	A01	669242	G	T
nonsynonymous	DH40A01G001370	A01	669307	G	T
nonsynonymous	DH40A01G001370	A01	669528	T	A
nonsynonymous	DH40A01G001380	A01	677656	A	C
nonsynonymous	DH40A01G001380	A01	678535	T	A
nonsynonymous	DH40A01G001390	A01	684677	A	T
nonsynonymous	DH40A01G001400	A01	685761	A	G
nonsynonymous	DH40A01G001400	A01	686377	A	C
nonsynonymous	DH40A01G001400	A01	687075	A	C
nonsynonymous	DH40A01G001400	A01	687078	A	C
nonsynonymous	DH40A01G001400	A01	687298	G	C
nonsynonymous	DH40A01G001410	A01	689796	C	G
nonsynonymous	DH40A01G001410	A01	689829	C	G
nonsynonymous	DH40A01G001410	A01	689835	A	C
nonsynonymous	DH40A01G001410	A01	689900	C	A
nonsynonymous	DH40A01G001410	A01	689942	C	G
nonsynonymous	DH40A01G001410	A01	690060	T	A
nonsynonymous	DH40A01G001410	A01	690418	A	C
nonsynonymous	DH40A01G001410	A01	690551	A	G
nonsynonymous	DH40A01G001410	A01	691030	G	C
nonsynonymous	DH40A01G001410	A01	691057	A	G
nonsynonymous	DH40A01G001420	A01	694167	C	T
nonsynonymous	DH40A01G001420	A01	694403	T	C
nonsynonymous	DH40A01G001420	A01	694420	T	G
nonsynonymous	DH40A01G001420	A01	694421	G	T
nonsynonymous	DH40A01G001420	A01	694432	G	A
nonsynonymous	DH40A01G001420	A01	694494	C	A
nonsynonymous	DH40A01G001420	A01	694580	T	G
nonsynonymous	DH40A01G001420	A01	694677	C	T
nonsynonymous	DH40A01G001420	A01	694732	A	C
nonsynonymous	DH40A01G001420	A01	694801	T	C
nonsynonymous	DH40A01G001420	A01	695361	G	A
nonsynonymous	DH40A01G001420	A01	695403	G	C
nonsynonymous	DH40A01G001420	A01	695407	C	A
nonsynonymous	DH40A01G001420	A01	695449	G	C
nonsynonymous	DH40A01G001420	A01	695450	G	C
nonsynonymous	DH40A01G001430	A01	699676	G	A
nonsynonymous	DH40A01G001430	A01	699733	C	A
nonsynonymous	DH40A01G001430	A01	700237	A	T
nonsynonymous	DH40A01G001430	A01	700262	G	C
nonsynonymous	DH40A01G001430	A01	700430	G	A
nonsynonymous	DH40A01G001440	A01	701741	G	A
nonsynonymous	DH40A01G001450	A01	705917	G	C
nonsynonymous	DH40A01G001450	A01	706068	T	C
nonsynonymous	DH40A01G001450	A01	706754	G	A
nonsynonymous	DH40A01G001450	A01	706764	G	C
nonsynonymous	DH40A01G001450	A01	706766	C	G
nonsynonymous	DH40A01G001450	A01	707188	G	A
nonsynonymous	DH40A01G001480	A01	743706	G	C
nonsynonymous	DH40A01G001490	A01	747668	T	C
nonsynonymous	DH40A01G001490	A01	748563	G	C
nonsynonymous	DH40A01G001500	A01	750325	A	G
nonsynonymous	DH40A01G001500	A01	750760	G	T
nonsynonymous	DH40A01G001500	A01	752590	C	A
nonsynonymous	DH40A01G001510	A01	753449	T	C
nonsynonymous	DH40A01G001510	A01	753683	C	A
nonsynonymous	DH40A01G001530	A01	762494	G	A
nonsynonymous	DH40A01G001530	A01	762504	T	A
nonsynonymous	DH40A01G001570	A01	787700	C	G
nonsynonymous	DH40A01G001570	A01	787960	G	A
nonsynonymous	DH40A01G001570	A01	787966	T	A
nonsynonymous	DH40A01G001570	A01	787991	G	T
nonsynonymous	DH40A01G001590	A01	796548	G	C
nonsynonymous	DH40A01G001590	A01	796713	C	G
nonsynonymous	DH40A01G001600	A01	804795	A	G
nonsynonymous	DH40A01G001600	A01	805237	C	G
nonsynonymous	DH40A01G001620	A01	813786	C	G
nonsynonymous	DH40A01G001620	A01	813812	G	A
nonsynonymous	DH40A01G001630	A01	815192	G	C
nonsynonymous	DH40A01G001630	A01	815330	G	C
nonsynonymous	DH40A01G001630	A01	816899	G	C
nonsynonymous	DH40A01G001640	A01	830598	A	G
nonsynonymous	DH40A01G001640	A01	830617	G	A
nonsynonymous	DH40A01G001640	A01	830811	A	C
nonsynonymous	DH40A01G001640	A01	831677	G	C
nonsynonymous	DH40A01G001640	A01	831679	A	G
nonsynonymous	DH40A01G001640	A01	831680	A	G
nonsynonymous	DH40A01G001640	A01	831735	T	A
nonsynonymous	DH40A01G001640	A01	831808	A	T
nonsynonymous	DH40A01G001640	A01	831815	C	A
nonsynonymous	DH40A01G001650	A01	834214	A	G
nonsynonymous	DH40A01G001650	A01	834280	T	C
nonsynonymous	DH40A01G001650	A01	834601	A	G
nonsynonymous	DH40A01G001650	A01	834796	G	A
nonsynonymous	DH40A01G001650	A01	834797	T	C
nonsynonymous	DH40A01G001650	A01	834799	T	A
nonsynonymous	DH40A01G001650	A01	834910	C	T
nonsynonymous	DH40A01G001650	A01	835063	G	C
nonsynonymous	DH40A01G001650	A01	835097	G	C
nonsynonymous	DH40A01G001680	A01	844865	T	C
nonsynonymous	DH40A01G001680	A01	845033	T	C
nonsynonymous	DH40A01G001680	A01	845106	C	A
nonsynonymous	DH40A01G001680	A01	845107	T	C
nonsynonymous	DH40A01G001690	A01	849149	C	T
nonsynonymous	DH40A01G001690	A01	850196	A	T
nonsynonymous	DH40A01G001700	A01	856110	G	A
nonsynonymous	DH40A01G001700	A01	856113	T	G
nonsynonymous	DH40A01G001700	A01	856148	A	T
nonsynonymous	DH40A01G001710	A01	858214	A	T
nonsynonymous	DH40A01G001710	A01	858256	T	G
nonsynonymous	DH40A01G001710	A01	858259	A	C
nonsynonymous	DH40A01G001710	A01	858260	A	C
nonsynonymous	DH40A01G001710	A01	858338	C	A
nonsynonymous	DH40A01G001720	A01	863752	G	A
nonsynonymous	DH40A01G001720	A01	863874	G	T
nonsynonymous	DH40A01G001730	A01	864651	A	C
nonsynonymous	DH40A01G001730	A01	866779	C	T
nonsynonymous	DH40A01G001730	A01	866807	T	C
nonsynonymous	DH40A01G001780	A01	889402	C	G
nonsynonymous	DH40A01G001780	A01	889978	G	A
nonsynonymous	DH40A01G001780	A01	890028	T	C
nonsynonymous	DH40A01G001780	A01	890388	A	G
nonsynonymous	DH40A01G001780	A01	890810	C	G
nonsynonymous	DH40A01G001780	A01	891081	T	G
nonsynonymous	DH40A01G001790	A01	894076	T	C
nonsynonymous	DH40A01G001790	A01	894145	C	T
nonsynonymous	DH40A01G001790	A01	894285	T	C
nonsynonymous	DH40A01G001790	A01	894291	T	C
nonsynonymous	DH40A01G001790	A01	894294	C	T
nonsynonymous	DH40A01G001790	A01	894306	A	G
nonsynonymous	DH40A01G001790	A01	894445	A	G
nonsynonymous	DH40A01G001790	A01	894555	A	T
nonsynonymous	DH40A01G001790	A01	895108	A	C
nonsynonymous	DH40A01G001840	A01	919040	A	T
nonsynonymous	DH40A01G001840	A01	919161	A	G
nonsynonymous	DH40A01G001840	A01	919178	A	G
nonsynonymous	DH40A01G001840	A01	919594	T	A
nonsynonymous	DH40A01G001840	A01	919638	G	C
nonsynonymous	DH40A01G001840	A01	919647	T	A
nonsynonymous	DH40A01G001840	A01	919700	G	T
nonsynonymous	DH40A01G001840	A01	919775	A	T
nonsynonymous	DH40A01G001840	A01	920152	C	G
nonsynonymous	DH40A01G001870	A01	924078	T	C
nonsynonymous	DH40A01G001870	A01	924090	G	C
nonsynonymous	DH40A01G001870	A01	924092	G	C
nonsynonymous	DH40A01G001870	A01	924195	A	C
nonsynonymous	DH40A01G001870	A01	924236	C	G
nonsynonymous	DH40A01G001870	A01	924492	A	T
nonsynonymous	DH40A01G001870	A01	924534	G	C
nonsynonymous	DH40A01G001870	A01	924536	G	C
nonsynonymous	DH40A01G001870	A01	924537	G	C
nonsynonymous	DH40A01G001870	A01	924543	A	T
nonsynonymous	DH40A01G001870	A01	924544	T	G
nonsynonymous	DH40A01G001870	A01	924546	T	G
nonsynonymous	DH40A01G001870	A01	924551	A	G
nonsynonymous	DH40A01G001870	A01	924552	A	T
nonsynonymous	DH40A01G001870	A01	924555	G	C
nonsynonymous	DH40A01G001870	A01	924558	A	C
nonsynonymous	DH40A01G001870	A01	924559	G	T
nonsynonymous	DH40A01G001870	A01	924561	A	C
nonsynonymous	DH40A01G001870	A01	924566	G	T
nonsynonymous	DH40A01G001870	A01	924591	A	G
nonsynonymous	DH40A01G001870	A01	924612	A	G
nonsynonymous	DH40A01G001870	A01	924822	G	C
nonsynonymous	DH40A01G001870	A01	924829	T	A
nonsynonymous	DH40A01G001870	A01	925342	G	T
nonsynonymous	DH40A01G001870	A01	925345	T	C
nonsynonymous	DH40A01G001870	A01	925369	G	A
nonsynonymous	DH40A01G001870	A01	925383	A	C
nonsynonymous	DH40A01G001870	A01	925625	A	C
nonsynonymous	DH40A01G001870	A01	925627	A	G
nonsynonymous	DH40A01G001870	A01	925634	C	T
nonsynonymous	DH40A01G001890	A01	933482	C	T
nonsynonymous	DH40A01G001900	A01	937178	A	T
nonsynonymous	DH40A01G001940	A01	970209	G	C
nonsynonymous	DH40A01G001940	A01	970699	A	G
nonsynonymous	DH40A01G001940	A01	971467	T	C
nonsynonymous	DH40A01G001940	A01	971726	G	T
nonsynonymous	DH40A01G001970	A01	977067	C	T
nonsynonymous	DH40A01G001970	A01	977090	T	C
nonsynonymous	DH40A01G001970	A01	977114	G	A
nonsynonymous	DH40A01G001970	A01	977133	T	C
nonsynonymous	DH40A01G001970	A01	977184	T	C
nonsynonymous	DH40A01G001970	A01	977273	T	G
nonsynonymous	DH40A01G001970	A01	977289	A	T
nonsynonymous	DH40A01G001970	A01	977322	G	A
nonsynonymous	DH40A01G001970	A01	977333	C	A
nonsynonymous	DH40A01G001970	A01	977477	A	G
nonsynonymous	DH40A01G001970	A01	977504	A	T
nonsynonymous	DH40A01G001970	A01	977567	A	G
nonsynonymous	DH40A01G001970	A01	977712	G	A
nonsynonymous	DH40A01G001970	A01	977713	A	T
nonsynonymous	DH40A01G001970	A01	977808	A	G
nonsynonymous	DH40A01G001970	A01	977888	A	T
nonsynonymous	DH40A01G001970	A01	977890	G	A
nonsynonymous	DH40A01G001970	A01	977933	G	C
nonsynonymous	DH40A01G001970	A01	977964	C	G
nonsynonymous	DH40A01G001970	A01	978026	G	A
nonsynonymous	DH40A01G001970	A01	978042	G	A
nonsynonymous	DH40A01G001970	A01	978065	G	A
nonsynonymous	DH40A01G001980	A01	982655	T	C
nonsynonymous	DH40A01G001980	A01	982681	A	G
nonsynonymous	DH40A01G001980	A01	982688	C	T
nonsynonymous	DH40A01G001980	A01	982693	G	A
nonsynonymous	DH40A01G001980	A01	982696	T	A
nonsynonymous	DH40A01G001980	A01	982699	A	G
nonsynonymous	DH40A01G001980	A01	982899	T	G
nonsynonymous	DH40A01G001980	A01	982915	T	C
nonsynonymous	DH40A01G001990	A01	983165	A	T
nonsynonymous	DH40A01G001990	A01	983242	A	T
nonsynonymous	DH40A01G001990	A01	984278	G	T
nonsynonymous	DH40A01G001990	A01	984308	G	C
nonsynonymous	DH40A01G002040	A01	1014679	C	G
nonsynonymous	DH40A01G002040	A01	1015130	C	A
nonsynonymous	DH40A01G002040	A01	1015526	C	T
nonsynonymous	DH40A01G002040	A01	1015541	G	A
nonsynonymous	DH40A01G002040	A01	1015632	A	T
nonsynonymous	DH40A01G002040	A01	1015706	A	C
nonsynonymous	DH40A01G002040	A01	1015722	A	G
nonsynonymous	DH40A01G002040	A01	1015741	A	G
nonsynonymous	DH40A01G002040	A01	1016014	G	C
nonsynonymous	DH40A01G002040	A01	1016052	C	A
nonsynonymous	DH40A01G002040	A01	1016060	T	G
nonsynonymous	DH40A01G002050	A01	1020915	G	A
nonsynonymous	DH40A01G002050	A01	1021124	T	A
nonsynonymous	DH40A01G002050	A01	1021125	C	T
nonsynonymous	DH40A01G002050	A01	1021136	G	A
nonsynonymous	DH40A01G002050	A01	1021138	G	C
nonsynonymous	DH40A01G002050	A01	1021140	T	A
nonsynonymous	DH40A01G002050	A01	1021141	T	A
nonsynonymous	DH40A01G002050	A01	1021143	G	T
nonsynonymous	DH40A01G002050	A01	1021145	G	T
nonsynonymous	DH40A01G002050	A01	1021146	T	A
nonsynonymous	DH40A01G002050	A01	1021149	T	G
nonsynonymous	DH40A01G002050	A01	1021160	A	T
nonsynonymous	DH40A01G002050	A01	1021161	A	C
nonsynonymous	DH40A01G002050	A01	1024230	G	T
nonsynonymous	DH40A01G002050	A01	1024239	T	G
nonsynonymous	DH40A01G002050	A01	1024248	G	T
nonsynonymous	DH40A01G002050	A01	1024251	G	T
nonsynonymous	DH40A01G002050	A01	1024257	T	G
nonsynonymous	DH40A01G002050	A01	1024260	T	A
nonsynonymous	DH40A01G002050	A01	1024345	A	G
nonsynonymous	DH40A01G002050	A01	1025019	A	T
nonsynonymous	DH40A01G002050	A01	1025634	G	T
nonsynonymous	DH40A01G002070	A01	1035164	A	T
nonsynonymous	DH40A01G002070	A01	1035301	A	G
nonsynonymous	DH40A01G002090	A01	1047105	T	C
nonsynonymous	DH40A01G002090	A01	1047575	C	A
nonsynonymous	DH40A01G002100	A01	1056696	T	C
nonsynonymous	DH40A01G002100	A01	1056710	A	C
nonsynonymous	DH40A01G002100	A01	1057252	G	T
nonsynonymous	DH40A01G002110	A01	1068768	G	T
nonsynonymous	DH40A01G002110	A01	1068791	A	C
nonsynonymous	DH40A01G002110	A01	1070617	C	T
nonsynonymous	DH40A01G002110	A01	1070673	C	G
nonsynonymous	DH40A01G002110	A01	1070757	T	G
nonsynonymous	DH40A01G002110	A01	1070928	G	A
nonsynonymous	DH40A01G002110	A01	1071064	A	T
nonsynonymous	DH40A01G002120	A01	1073510	T	G
nonsynonymous	DH40A01G002120	A01	1073519	G	A
nonsynonymous	DH40A01G002120	A01	1073520	G	C
nonsynonymous	DH40A01G002120	A01	1073526	A	T
nonsynonymous	DH40A01G002120	A01	1073532	C	A
nonsynonymous	DH40A01G002120	A01	1073533	A	G
nonsynonymous	DH40A01G002120	A01	1073535	C	A
nonsynonymous	DH40A01G002120	A01	1073537	C	A
nonsynonymous	DH40A01G002120	A01	1073542	T	A
nonsynonymous	DH40A01G002120	A01	1073543	C	G
nonsynonymous	DH40A01G002120	A01	1073552	C	T
nonsynonymous	DH40A01G002120	A01	1073569	G	A
nonsynonymous	DH40A01G002120	A01	1074287	G	C
nonsynonymous	DH40A01G002120	A01	1074304	G	A
nonsynonymous	DH40A01G002120	A01	1074818	C	G
nonsynonymous	DH40A01G002130	A01	1084373	G	A
nonsynonymous	DH40A01G002130	A01	1085146	A	G
nonsynonymous	DH40A01G002130	A01	1085156	A	G
nonsynonymous	DH40A01G002130	A01	1085170	A	G
nonsynonymous	DH40A01G002130	A01	1085699	G	A
nonsynonymous	DH40A01G002130	A01	1085700	A	T
nonsynonymous	DH40A01G002130	A01	1085713	A	G
nonsynonymous	DH40A01G002130	A01	1085717	T	A
nonsynonymous	DH40A01G002130	A01	1085722	A	C
nonsynonymous	DH40A01G002130	A01	1085815	C	A
nonsynonymous	DH40A01G002130	A01	1085816	G	A
nonsynonymous	DH40A01G002130	A01	1085821	G	A
nonsynonymous	DH40A01G002130	A01	1085829	C	A
nonsynonymous	DH40A01G002130	A01	1085839	G	A
nonsynonymous	DH40A01G002130	A01	1085840	C	G
nonsynonymous	DH40A01G002130	A01	1085868	G	A
nonsynonymous	DH40A01G002130	A01	1085912	C	A
nonsynonymous	DH40A01G002130	A01	1085923	G	C
nonsynonymous	DH40A01G002130	A01	1085930	C	G
nonsynonymous	DH40A01G002130	A01	1086018	G	T
nonsynonymous	DH40A01G002130	A01	1086145	A	G
nonsynonymous	DH40A01G002130	A01	1086161	T	G
nonsynonymous	DH40A01G002130	A01	1086269	G	A
nonsynonymous	DH40A01G002130	A01	1086341	C	T
nonsynonymous	DH40A01G002130	A01	1086356	G	A
nonsynonymous	DH40A01G002130	A01	1086361	G	A
nonsynonymous	DH40A01G002130	A01	1086419	A	C
nonsynonymous	DH40A01G002130	A01	1086497	G	A
nonsynonymous	DH40A01G002130	A01	1086597	G	T
nonsynonymous	DH40A01G002130	A01	1086937	G	C
nonsynonymous	DH40A01G002130	A01	1087475	C	T
nonsynonymous	DH40A01G002130	A01	1088651	A	T
nonsynonymous	DH40A01G002130	A01	1088689	G	T
nonsynonymous	DH40A01G002130	A01	1088841	G	A
nonsynonymous	DH40A01G002130	A01	1088849	C	A
nonsynonymous	DH40A01G002160	A01	1104573	T	A
nonsynonymous	DH40A01G002160	A01	1104620	G	C
nonsynonymous	DH40A01G002160	A01	1104632	A	G
nonsynonymous	DH40A01G002160	A01	1104811	C	A
nonsynonymous	DH40A01G002160	A01	1104851	T	A
nonsynonymous	DH40A01G002160	A01	1105123	A	G
nonsynonymous	DH40A01G002160	A01	1105125	T	G
nonsynonymous	DH40A01G002160	A01	1105194	T	G
nonsynonymous	DH40A01G002160	A01	1105243	G	A
nonsynonymous	DH40A01G002160	A01	1105289	G	A
nonsynonymous	DH40A01G002170	A01	1111154	G	A
nonsynonymous	DH40A01G002190	A01	1123053	T	G
nonsynonymous	DH40A01G002200	A01	1129204	C	A
nonsynonymous	DH40A01G002200	A01	1129643	A	G
nonsynonymous	DH40A01G002200	A01	1130258	A	G
nonsynonymous	DH40A01G002230	A01	1147248	T	G
nonsynonymous	DH40A01G002230	A01	1149973	G	A
nonsynonymous	DH40A01G002230	A01	1150910	A	C
nonsynonymous	DH40A01G002230	A01	1150999	G	A
nonsynonymous	DH40A01G002230	A01	1151011	T	G
nonsynonymous	DH40A01G002230	A01	1151141	C	G
nonsynonymous	DH40A01G002240	A01	1153438	C	A
nonsynonymous	DH40A01G002240	A01	1153443	C	T
nonsynonymous	DH40A01G002240	A01	1153524	C	T
nonsynonymous	DH40A01G002240	A01	1153526	C	T
nonsynonymous	DH40A01G002240	A01	1153532	A	G
nonsynonymous	DH40A01G002240	A01	1153539	G	C
nonsynonymous	DH40A01G002240	A01	1153542	T	A
nonsynonymous	DH40A01G002240	A01	1154705	T	G
nonsynonymous	DH40A01G002240	A01	1155083	C	T
nonsynonymous	DH40A01G002240	A01	1155203	T	C
nonsynonymous	DH40A01G002240	A01	1155324	A	G
nonsynonymous	DH40A01G002240	A01	1155495	A	G
nonsynonymous	DH40A01G002240	A01	1156040	A	C
nonsynonymous	DH40A01G002240	A01	1156076	C	T
nonsynonymous	DH40A01G002240	A01	1156085	A	C
nonsynonymous	DH40A01G002240	A01	1156137	G	C
nonsynonymous	DH40A01G002240	A01	1156138	G	C
nonsynonymous	DH40A01G002240	A01	1156168	A	C
nonsynonymous	DH40A01G002240	A01	1156199	G	C
nonsynonymous	DH40A01G002240	A01	1156330	C	T
nonsynonymous	DH40A01G002240	A01	1156450	A	C
nonsynonymous	DH40A01G002240	A01	1156471	C	A
nonsynonymous	DH40A01G002240	A01	1156589	C	A
nonsynonymous	DH40A01G002240	A01	1156621	A	C
nonsynonymous	DH40A01G002240	A01	1156821	A	G
nonsynonymous	DH40A01G002240	A01	1156860	G	A
nonsynonymous	DH40A01G002240	A01	1156875	T	G
nonsynonymous	DH40A01G002250	A01	1167731	A	G
nonsynonymous	DH40A01G002250	A01	1168532	T	G
nonsynonymous	DH40A01G002260	A01	1172604	C	T
nonsynonymous	DH40A01G002280	A01	1176686	C	A
nonsynonymous	DH40A01G002280	A01	1176712	G	A
nonsynonymous	DH40A01G002320	A01	1187763	C	A
nonsynonymous	DH40A01G002330	A01	1195420	C	A
nonsynonymous	DH40A01G002330	A01	1195530	A	G
nonsynonymous	DH40A01G002340	A01	1196773	G	C
nonsynonymous	DH40A01G002340	A01	1197256	C	T
nonsynonymous	DH40A01G002340	A01	1197451	C	A
nonsynonymous	DH40A01G002340	A01	1197524	A	C
nonsynonymous	DH40A01G002340	A01	1197532	A	G
nonsynonymous	DH40A01G002340	A01	1198015	T	C
nonsynonymous	DH40A01G002340	A01	1198621	C	T
nonsynonymous	DH40A01G002340	A01	1199034	A	C
nonsynonymous	DH40A01G002350	A01	1199472	A	G
nonsynonymous	DH40A01G002350	A01	1199508	T	A
nonsynonymous	DH40A01G002350	A01	1199513	T	G
nonsynonymous	DH40A01G002350	A01	1199847	T	A
nonsynonymous	DH40A01G002350	A01	1200588	G	T
nonsynonymous	DH40A01G002350	A01	1201002	A	G
nonsynonymous	DH40A01G002350	A01	1201004	A	G
nonsynonymous	DH40A01G002350	A01	1201126	C	A
nonsynonymous	DH40A01G002350	A01	1201503	G	C
nonsynonymous	DH40A01G002350	A01	1201522	A	G
nonsynonymous	DH40A01G002350	A01	1201584	G	A
nonsynonymous	DH40A01G002430	A01	1253634	C	A
nonsynonymous	DH40A01G002440	A01	1255999	C	A
nonsynonymous	DH40A01G002440	A01	1256022	C	T
nonsynonymous	DH40A01G002440	A01	1256037	A	C
nonsynonymous	DH40A01G002440	A01	1256048	T	A
nonsynonymous	DH40A01G002440	A01	1256055	T	A
nonsynonymous	DH40A01G002440	A01	1256058	T	A
nonsynonymous	DH40A01G002440	A01	1256059	T	C
nonsynonymous	DH40A01G002440	A01	1256062	G	A
nonsynonymous	DH40A01G002440	A01	1256107	A	T
nonsynonymous	DH40A01G002460	A01	1261192	C	A
nonsynonymous	DH40A01G002460	A01	1261203	G	A
nonsynonymous	DH40A01G002460	A01	1261278	C	T
nonsynonymous	DH40A01G002460	A01	1264103	T	A
nonsynonymous	DH40A01G002460	A01	1265367	G	A
nonsynonymous	DH40A01G002460	A01	1265424	A	G
nonsynonymous	DH40A01G002460	A01	1265539	T	C
nonsynonymous	DH40A01G002460	A01	1265550	G	T
nonsynonymous	DH40A01G002460	A01	1265712	G	C
nonsynonymous	DH40A01G002460	A01	1265952	A	G
nonsynonymous	DH40A01G002460	A01	1266633	C	A
nonsynonymous	DH40A01G002460	A01	1266671	A	G
nonsynonymous	DH40A01G002460	A01	1266672	C	T
nonsynonymous	DH40A01G002460	A01	1267832	T	A
nonsynonymous	DH40A01G002460	A01	1268490	T	C
nonsynonymous	DH40A01G002460	A01	1268823	C	A
nonsynonymous	DH40A01G002460	A01	1271552	G	T
nonsynonymous	DH40A01G002460	A01	1274955	A	G
nonsynonymous	DH40A01G002460	A01	1276360	A	T
nonsynonymous	DH40A01G002460	A01	1276905	A	T
nonsynonymous	DH40A01G002480	A01	1283198	C	A
nonsynonymous	DH40A01G002500	A01	1287400	A	T
nonsynonymous	DH40A01G002530	A01	1296006	A	C
nonsynonymous	DH40A01G002530	A01	1296357	G	C
nonsynonymous	DH40A01G002530	A01	1297246	C	T
nonsynonymous	DH40A01G002530	A01	1297251	C	T
nonsynonymous	DH40A01G002540	A01	1298721	C	T
nonsynonymous	DH40A01G002540	A01	1299314	A	T
nonsynonymous	DH40A01G002540	A01	1299346	G	A
nonsynonymous	DH40A01G002540	A01	1299584	T	G
nonsynonymous	DH40A01G002540	A01	1299612	G	C
nonsynonymous	DH40A01G002540	A01	1299632	A	T
nonsynonymous	DH40A01G002570	A01	1305171	C	T
nonsynonymous	DH40A01G002570	A01	1305272	G	A
nonsynonymous	DH40A01G002570	A01	1305377	C	A
nonsynonymous	DH40A01G002570	A01	1305392	C	T
nonsynonymous	DH40A01G002570	A01	1305396	C	G
nonsynonymous	DH40A01G002600	A01	1323143	C	T
nonsynonymous	DH40A01G002600	A01	1324638	T	C
nonsynonymous	DH40A01G002600	A01	1324722	T	G
nonsynonymous	DH40A01G002600	A01	1325385	G	A
nonsynonymous	DH40A01G002600	A01	1325386	T	C
nonsynonymous	DH40A01G002600	A01	1325401	G	C
nonsynonymous	DH40A01G002600	A01	1325473	T	C
nonsynonymous	DH40A01G002600	A01	1325613	T	A
nonsynonymous	DH40A01G002600	A01	1325658	G	T
nonsynonymous	DH40A01G002600	A01	1325659	A	G
nonsynonymous	DH40A01G002610	A01	1329466	A	T
nonsynonymous	DH40A01G002630	A01	1335620	C	T
nonsynonymous	DH40A01G002630	A01	1335791	A	C
nonsynonymous	DH40A01G002650	A01	1344210	T	C
nonsynonymous	DH40A01G002660	A01	1348044	C	G
nonsynonymous	DH40A01G002690	A01	1357348	G	T
nonsynonymous	DH40A01G002690	A01	1357928	A	C
nonsynonymous	DH40A01G002690	A01	1357992	G	A
nonsynonymous	DH40A01G002690	A01	1357993	C	T
nonsynonymous	DH40A01G002690	A01	1357999	G	A
nonsynonymous	DH40A01G002690	A01	1358001	C	T
nonsynonymous	DH40A01G002690	A01	1358005	T	G
nonsynonymous	DH40A01G002690	A01	1358250	A	G
nonsynonymous	DH40A01G002690	A01	1358553	A	T
nonsynonymous	DH40A01G002690	A01	1360135	A	C
nonsynonymous	DH40A01G002690	A01	1360159	C	G
nonsynonymous	DH40A01G002690	A01	1360922	T	G
nonsynonymous	DH40A01G002690	A01	1361115	C	A
nonsynonymous	DH40A01G002690	A01	1361182	A	G
nonsynonymous	DH40A01G002690	A01	1361190	C	A
nonsynonymous	DH40A01G002690	A01	1361281	G	A
nonsynonymous	DH40A01G002690	A01	1361319	G	A
nonsynonymous	DH40A01G002690	A01	1361726	T	G
nonsynonymous	DH40A01G002690	A01	1361824	A	T
nonsynonymous	DH40A01G002690	A01	1361903	G	T
nonsynonymous	DH40A01G002690	A01	1361911	C	G
nonsynonymous	DH40A01G002690	A01	1362595	C	G
nonsynonymous	DH40A01G002690	A01	1362817	T	C
nonsynonymous	DH40A01G002700	A01	1362833	C	G
nonsynonymous	DH40A01G002700	A01	1362836	C	A
nonsynonymous	DH40A01G002700	A01	1362941	T	C
nonsynonymous	DH40A01G002700	A01	1362968	C	T
nonsynonymous	DH40A01G002690	A01	1363002	A	G
nonsynonymous	DH40A01G002690	A01	1363239	A	G
nonsynonymous	DH40A01G002690	A01	1363299	T	C
nonsynonymous	DH40A01G002690	A01	1363338	T	A
nonsynonymous	DH40A01G002690	A01	1363345	C	A
nonsynonymous	DH40A01G002690	A01	1363363	A	G
nonsynonymous	DH40A01G002690	A01	1363365	A	G
nonsynonymous	DH40A01G002690	A01	1364037	G	A
nonsynonymous	DH40A01G002690	A01	1364776	C	T
nonsynonymous	DH40A01G002690	A01	1364800	G	C
nonsynonymous	DH40A01G002690	A01	1367331	C	T
nonsynonymous	DH40A01G002690	A01	1368521	T	C
nonsynonymous	DH40A01G002690	A01	1368526	T	A
nonsynonymous	DH40A01G002690	A01	1368527	C	T
nonsynonymous	DH40A01G002710	A01	1371324	G	C
nonsynonymous	DH40A01G002710	A01	1371355	T	C
nonsynonymous	DH40A01G002740	A01	1380707	A	G
nonsynonymous	DH40A01G002760	A01	1386746	C	G
nonsynonymous	DH40A01G002780	A01	1396842	G	A
nonsynonymous	DH40A01G002780	A01	1396843	C	A
nonsynonymous	DH40A01G002780	A01	1396852	C	A
nonsynonymous	DH40A01G002780	A01	1397089	T	G
nonsynonymous	DH40A01G002780	A01	1397100	T	G
nonsynonymous	DH40A01G002780	A01	1397184	A	G
nonsynonymous	DH40A01G002790	A01	1397990	T	C
nonsynonymous	DH40A01G002790	A01	1398080	C	A
nonsynonymous	DH40A01G002790	A01	1398178	G	A
nonsynonymous	DH40A01G002790	A01	1398209	T	C
nonsynonymous	DH40A01G002790	A01	1398353	T	C
nonsynonymous	DH40A01G002800	A01	1402215	T	C
nonsynonymous	DH40A01G002820	A01	1414067	G	A
nonsynonymous	DH40A01G002830	A01	1414717	G	T
nonsynonymous	DH40A01G002830	A01	1414751	G	A
nonsynonymous	DH40A01G002830	A01	1414858	C	T
nonsynonymous	DH40A01G002830	A01	1414923	T	G
nonsynonymous	DH40A01G002830	A01	1415059	C	T
nonsynonymous	DH40A01G002830	A01	1415096	C	T
nonsynonymous	DH40A01G002830	A01	1415156	T	C
nonsynonymous	DH40A01G002830	A01	1415246	A	T
nonsynonymous	DH40A01G002830	A01	1415440	T	C
nonsynonymous	DH40A01G002830	A01	1415528	A	T
nonsynonymous	DH40A01G002830	A01	1415669	C	T
nonsynonymous	DH40A01G002830	A01	1415796	T	G
nonsynonymous	DH40A01G002840	A01	1417337	C	A
nonsynonymous	DH40A01G002840	A01	1417906	G	C
nonsynonymous	DH40A01G002840	A01	1417912	A	G
nonsynonymous	DH40A01G002860	A01	1424106	C	T
nonsynonymous	DH40A01G002900	A01	1448012	G	A
nonsynonymous	DH40A01G002900	A01	1448021	A	C
nonsynonymous	DH40A01G002900	A01	1448023	G	A
nonsynonymous	DH40A01G002900	A01	1448027	G	A
nonsynonymous	DH40A01G002900	A01	1448038	T	A
nonsynonymous	DH40A01G002900	A01	1448540	C	A
nonsynonymous	DH40A01G002900	A01	1449177	G	C
nonsynonymous	DH40A01G002900	A01	1449188	A	C
nonsynonymous	DH40A01G002900	A01	1449203	C	G
nonsynonymous	DH40A01G002900	A01	1449824	T	C
nonsynonymous	DH40A01G002900	A01	1449855	A	G
nonsynonymous	DH40A01G002900	A01	1449877	A	G
nonsynonymous	DH40A01G002900	A01	1450101	G	A
nonsynonymous	DH40A01G002900	A01	1450102	G	T
nonsynonymous	DH40A01G002900	A01	1450897	C	T
nonsynonymous	DH40A01G002900	A01	1450903	G	A
nonsynonymous	DH40A01G002900	A01	1451169	C	T
nonsynonymous	DH40A01G002910	A01	1452156	G	C
nonsynonymous	DH40A01G002910	A01	1452298	A	T
nonsynonymous	DH40A01G002910	A01	1452304	A	T
nonsynonymous	DH40A01G002910	A01	1452615	T	A
nonsynonymous	DH40A01G002910	A01	1452677	G	T
nonsynonymous	DH40A01G002910	A01	1452697	T	C
nonsynonymous	DH40A01G002910	A01	1452739	T	C
nonsynonymous	DH40A01G002910	A01	1453033	T	C
nonsynonymous	DH40A01G002920	A01	1454950	G	T
nonsynonymous	DH40A01G002930	A01	1456983	C	T
nonsynonymous	DH40A01G002930	A01	1457294	C	T
nonsynonymous	DH40A01G002940	A01	1460810	C	A
nonsynonymous	DH40A01G002940	A01	1460811	C	A
nonsynonymous	DH40A01G002940	A01	1460814	T	C
nonsynonymous	DH40A01G002940	A01	1461698	G	C
nonsynonymous	DH40A01G003010	A01	1491995	A	G
nonsynonymous	DH40A01G003010	A01	1492031	A	G
nonsynonymous	DH40A01G003020	A01	1492943	T	A
nonsynonymous	DH40A01G003020	A01	1493115	T	C
nonsynonymous	DH40A01G003020	A01	1494806	T	C
nonsynonymous	DH40A01G003030	A01	1499272	A	G
nonsynonymous	DH40A01G003030	A01	1499481	T	A
nonsynonymous	DH40A01G003030	A01	1499506	G	A
nonsynonymous	DH40A01G003030	A01	1499518	T	G
nonsynonymous	DH40A01G003030	A01	1499523	C	G
nonsynonymous	DH40A01G003030	A01	1499535	G	A
nonsynonymous	DH40A01G003030	A01	1499560	G	A
nonsynonymous	DH40A01G003030	A01	1500240	C	A
nonsynonymous	DH40A01G003030	A01	1500242	G	A
nonsynonymous	DH40A01G003030	A01	1500603	T	G
nonsynonymous	DH40A01G003030	A01	1500680	G	A
nonsynonymous	DH40A01G003040	A01	1501426	C	T
nonsynonymous	DH40A01G003050	A01	1510412	A	G
nonsynonymous	DH40A01G003050	A01	1510466	A	T
nonsynonymous	DH40A01G003050	A01	1510468	G	T
nonsynonymous	DH40A01G003050	A01	1510502	A	G
nonsynonymous	DH40A01G003050	A01	1510519	C	T
nonsynonymous	DH40A01G003050	A01	1510598	T	C
nonsynonymous	DH40A01G003050	A01	1510606	G	T
nonsynonymous	DH40A01G003050	A01	1512192	G	A
nonsynonymous	DH40A01G003050	A01	1513528	A	G
nonsynonymous	DH40A01G003050	A01	1513655	T	G
nonsynonymous	DH40A01G003050	A01	1514055	G	C
nonsynonymous	DH40A01G003050	A01	1514141	C	T
nonsynonymous	DH40A01G003070	A01	1530163	T	A
nonsynonymous	DH40A01G003070	A01	1530676	G	C
nonsynonymous	DH40A01G003070	A01	1530679	G	C
nonsynonymous	DH40A01G003070	A01	1530685	G	T
nonsynonymous	DH40A01G003070	A01	1530822	T	A
nonsynonymous	DH40A01G003070	A01	1530823	C	G
nonsynonymous	DH40A01G003070	A01	1530949	A	G
nonsynonymous	DH40A01G003070	A01	1531066	A	T
nonsynonymous	DH40A01G003070	A01	1531217	A	C
nonsynonymous	DH40A01G003070	A01	1531218	G	C
nonsynonymous	DH40A01G003070	A01	1531871	G	A
nonsynonymous	DH40A01G003070	A01	1531987	C	A
nonsynonymous	DH40A01G003070	A01	1532131	G	A
nonsynonymous	DH40A01G003070	A01	1532149	G	T
nonsynonymous	DH40A01G003080	A01	1535471	T	G
nonsynonymous	DH40A01G003080	A01	1535474	C	G
nonsynonymous	DH40A01G003110	A01	1543749	T	G
nonsynonymous	DH40A01G003120	A01	1546479	A	G
nonsynonymous	DH40A01G003120	A01	1546512	T	C
nonsynonymous	DH40A01G003120	A01	1546551	C	T
nonsynonymous	DH40A01G003120	A01	1546565	A	C
nonsynonymous	DH40A01G003120	A01	1546572	T	C
nonsynonymous	DH40A01G003120	A01	1546587	C	T
nonsynonymous	DH40A01G003120	A01	1546607	A	G
nonsynonymous	DH40A01G003120	A01	1546634	G	A
nonsynonymous	DH40A01G003120	A01	1546653	T	C
nonsynonymous	DH40A01G003120	A01	1546670	G	A
nonsynonymous	DH40A01G003120	A01	1546697	A	G
nonsynonymous	DH40A01G003140	A01	1554543	G	C
nonsynonymous	DH40A01G003140	A01	1554548	A	G
nonsynonymous	DH40A01G003140	A01	1555190	A	C
nonsynonymous	DH40A01G003140	A01	1555673	A	G
nonsynonymous	DH40A01G003140	A01	1555691	G	T
nonsynonymous	DH40A01G003140	A01	1555903	G	T
nonsynonymous	DH40A01G003140	A01	1555930	T	A
nonsynonymous	DH40A01G003140	A01	1557292	G	A
nonsynonymous	DH40A01G003140	A01	1557540	G	A
nonsynonymous	DH40A01G003140	A01	1557614	A	C
nonsynonymous	DH40A01G003140	A01	1558337	C	G
nonsynonymous	DH40A01G003140	A01	1558345	C	A
nonsynonymous	DH40A01G003140	A01	1558348	T	A
nonsynonymous	DH40A01G003140	A01	1558455	A	T
nonsynonymous	DH40A01G003140	A01	1558458	G	T
nonsynonymous	DH40A01G003140	A01	1558607	A	G
nonsynonymous	DH40A01G003140	A01	1558649	A	G
nonsynonymous	DH40A01G003140	A01	1558660	A	G
nonsynonymous	DH40A01G003140	A01	1558661	G	A
nonsynonymous	DH40A01G003140	A01	1559233	A	G
nonsynonymous	DH40A01G003150	A01	1560046	G	A
nonsynonymous	DH40A01G003150	A01	1560127	C	T
nonsynonymous	DH40A01G003150	A01	1560170	T	G
nonsynonymous	DH40A01G003150	A01	1560172	C	T
nonsynonymous	DH40A01G003150	A01	1560206	A	T
nonsynonymous	DH40A01G003150	A01	1560265	C	T
nonsynonymous	DH40A01G003150	A01	1560270	G	A
nonsynonymous	DH40A01G003150	A01	1560271	T	C
nonsynonymous	DH40A01G003150	A01	1560276	G	C
nonsynonymous	DH40A01G003150	A01	1560306	A	G
nonsynonymous	DH40A01G003150	A01	1560342	A	C
nonsynonymous	DH40A01G003150	A01	1560356	G	C
nonsynonymous	DH40A01G003150	A01	1560385	A	T
nonsynonymous	DH40A01G003150	A01	1560427	T	C
nonsynonymous	DH40A01G003150	A01	1560429	G	C
nonsynonymous	DH40A01G003150	A01	1560441	A	G
nonsynonymous	DH40A01G003150	A01	1560446	G	C
nonsynonymous	DH40A01G003150	A01	1560527	G	C
nonsynonymous	DH40A01G003150	A01	1560529	C	A
nonsynonymous	DH40A01G003150	A01	1560532	T	G
nonsynonymous	DH40A01G003150	A01	1560545	A	C
nonsynonymous	DH40A01G003150	A01	1560593	T	G
nonsynonymous	DH40A01G003150	A01	1560621	T	G
nonsynonymous	DH40A01G003150	A01	1560624	G	T
nonsynonymous	DH40A01G003150	A01	1560627	C	A
nonsynonymous	DH40A01G003150	A01	1560653	G	A
nonsynonymous	DH40A01G003150	A01	1560770	A	T
nonsynonymous	DH40A01G003150	A01	1560817	A	G
nonsynonymous	DH40A01G003150	A01	1560963	G	A
nonsynonymous	DH40A01G003150	A01	1560966	C	A
nonsynonymous	DH40A01G003150	A01	1561198	A	G
nonsynonymous	DH40A01G003150	A01	1561234	G	A
nonsynonymous	DH40A01G003150	A01	1561507	G	C
nonsynonymous	DH40A01G003150	A01	1561554	A	G
nonsynonymous	DH40A01G003160	A01	1564058	G	T
nonsynonymous	DH40A01G003160	A01	1564083	A	T
nonsynonymous	DH40A01G003160	A01	1564095	T	C
nonsynonymous	DH40A01G003160	A01	1564126	C	T
nonsynonymous	DH40A01G003160	A01	1564129	C	A
nonsynonymous	DH40A01G003160	A01	1564240	C	T
nonsynonymous	DH40A01G003160	A01	1564282	C	T
nonsynonymous	DH40A01G003160	A01	1564410	C	T
nonsynonymous	DH40A01G003160	A01	1564473	A	T
nonsynonymous	DH40A01G003160	A01	1564740	A	C
nonsynonymous	DH40A01G003170	A01	1566568	G	T
nonsynonymous	DH40A01G003170	A01	1566658	T	C
nonsynonymous	DH40A01G003170	A01	1566979	G	A
nonsynonymous	DH40A01G003170	A01	1566982	A	G
nonsynonymous	DH40A01G003180	A01	1572125	A	G
nonsynonymous	DH40A01G003180	A01	1572573	A	T
nonsynonymous	DH40A01G003180	A01	1572590	G	A
nonsynonymous	DH40A01G003180	A01	1572654	C	A
nonsynonymous	DH40A01G003180	A01	1572735	G	A
nonsynonymous	DH40A01G003180	A01	1573145	G	A
nonsynonymous	DH40A01G003180	A01	1573149	C	G
nonsynonymous	DH40A01G003210	A01	1588717	C	T
nonsynonymous	DH40A01G003210	A01	1589343	T	C
nonsynonymous	DH40A01G003210	A01	1589385	C	G
nonsynonymous	DH40A01G003210	A01	1589403	A	C
nonsynonymous	DH40A01G003210	A01	1589411	A	G
nonsynonymous	DH40A01G003210	A01	1589433	G	T
nonsynonymous	DH40A01G003210	A01	1589436	A	T
nonsynonymous	DH40A01G003210	A01	1589529	G	A
nonsynonymous	DH40A01G003210	A01	1589552	G	T
nonsynonymous	DH40A01G003220	A01	1595150	C	G
nonsynonymous	DH40A01G003220	A01	1595172	T	C
nonsynonymous	DH40A01G003220	A01	1595244	T	C
nonsynonymous	DH40A01G003220	A01	1595798	C	A
nonsynonymous	DH40A01G003220	A01	1595841	C	T
nonsynonymous	DH40A01G003260	A01	1618271	G	T
nonsynonymous	DH40A01G003260	A01	1618294	C	T
nonsynonymous	DH40A01G003260	A01	1618301	G	C
nonsynonymous	DH40A01G003260	A01	1618312	G	T
nonsynonymous	DH40A01G003260	A01	1618315	A	G
nonsynonymous	DH40A01G003260	A01	1618321	G	A
nonsynonymous	DH40A01G003260	A01	1618325	C	T
nonsynonymous	DH40A01G003260	A01	1618459	A	G
nonsynonymous	DH40A01G003260	A01	1618630	A	G
nonsynonymous	DH40A01G003260	A01	1618654	C	T
nonsynonymous	DH40A01G003280	A01	1625689	G	T
nonsynonymous	DH40A01G003280	A01	1625722	A	G
nonsynonymous	DH40A01G003280	A01	1626883	T	C
nonsynonymous	DH40A01G003280	A01	1627082	C	A
nonsynonymous	DH40A01G003280	A01	1628193	A	T
nonsynonymous	DH40A01G003310	A01	1650943	A	G
nonsynonymous	DH40A01G003310	A01	1650950	G	A
nonsynonymous	DH40A01G003310	A01	1650976	A	C
nonsynonymous	DH40A01G003320	A01	1653553	G	C
nonsynonymous	DH40A01G003330	A01	1657140	C	T
nonsynonymous	DH40A01G003330	A01	1657141	C	T
nonsynonymous	DH40A01G003330	A01	1657487	C	T
nonsynonymous	DH40A01G003330	A01	1657489	C	A
nonsynonymous	DH40A01G003330	A01	1658325	G	C
nonsynonymous	DH40A01G003340	A01	1661449	T	C
nonsynonymous	DH40A01G003340	A01	1661727	A	T
nonsynonymous	DH40A01G003340	A01	1661954	C	A
nonsynonymous	DH40A01G003340	A01	1661958	C	G
nonsynonymous	DH40A01G003340	A01	1662015	A	G
nonsynonymous	DH40A01G003340	A01	1662031	C	G
nonsynonymous	DH40A01G003340	A01	1662198	G	C
nonsynonymous	DH40A01G003340	A01	1662203	A	C
nonsynonymous	DH40A01G003340	A01	1662315	T	G
nonsynonymous	DH40A01G003340	A01	1662361	C	T
nonsynonymous	DH40A01G003340	A01	1662433	C	A
nonsynonymous	DH40A01G003340	A01	1662813	A	G
nonsynonymous	DH40A01G003340	A01	1662815	T	A
nonsynonymous	DH40A01G003340	A01	1663077	A	G
nonsynonymous	DH40A01G003340	A01	1664102	C	A
nonsynonymous	DH40A01G003380	A01	1679338	A	C
nonsynonymous	DH40A01G003380	A01	1679571	A	G
nonsynonymous	DH40A01G003380	A01	1680068	G	A
nonsynonymous	DH40A01G003390	A01	1684289	T	G
nonsynonymous	DH40A01G003390	A01	1684321	C	G
nonsynonymous	DH40A01G003390	A01	1684465	G	C
nonsynonymous	DH40A01G003390	A01	1684530	T	C
nonsynonymous	DH40A01G003390	A01	1684533	T	C
nonsynonymous	DH40A01G003390	A01	1684572	G	T
nonsynonymous	DH40A01G003390	A01	1684590	G	C
nonsynonymous	DH40A01G003390	A01	1684591	A	T
nonsynonymous	DH40A01G003400	A01	1689094	T	C
nonsynonymous	DH40A01G003400	A01	1689361	C	G
nonsynonymous	DH40A01G003430	A01	1695765	A	G
nonsynonymous	DH40A01G003440	A01	1707655	A	C
nonsynonymous	DH40A01G003450	A01	1714260	G	A
nonsynonymous	DH40A01G003450	A01	1714283	G	T
nonsynonymous	DH40A01G003460	A01	1715555	A	G
nonsynonymous	DH40A01G003470	A01	1717452	T	C
nonsynonymous	DH40A01G003470	A01	1717453	T	C
nonsynonymous	DH40A01G003480	A01	1719525	T	G
nonsynonymous	DH40A01G003480	A01	1719526	G	A
nonsynonymous	DH40A01G003480	A01	1719551	T	C
nonsynonymous	DH40A01G003480	A01	1719565	T	C
nonsynonymous	DH40A01G003480	A01	1719566	T	G
nonsynonymous	DH40A01G003500	A01	1726086	C	A
nonsynonymous	DH40A01G003500	A01	1726517	A	C
nonsynonymous	DH40A01G003500	A01	1726538	C	G
nonsynonymous	DH40A01G003500	A01	1728627	A	T
nonsynonymous	DH40A01G003510	A01	1736511	C	T
nonsynonymous	DH40A01G003510	A01	1736714	C	G
nonsynonymous	DH40A01G003510	A01	1737527	G	A
nonsynonymous	DH40A01G003510	A01	1739845	G	A
nonsynonymous	DH40A01G003510	A01	1739846	G	A
nonsynonymous	DH40A01G003510	A01	1739973	C	T
nonsynonymous	DH40A01G003510	A01	1740384	A	G
nonsynonymous	DH40A01G003510	A01	1740524	A	G
nonsynonymous	DH40A01G003510	A01	1740628	G	C
nonsynonymous	DH40A01G003560	A01	1753888	G	T
nonsynonymous	DH40A01G003560	A01	1753919	C	T
nonsynonymous	DH40A01G003560	A01	1754031	C	T
nonsynonymous	DH40A01G003560	A01	1754084	C	G
nonsynonymous	DH40A01G003560	A01	1754461	T	C
nonsynonymous	DH40A01G003560	A01	1754523	T	C
nonsynonymous	DH40A01G003560	A01	1754549	C	G
nonsynonymous	DH40A01G003600	A01	1770743	A	C
nonsynonymous	DH40A01G003600	A01	1770767	G	C
nonsynonymous	DH40A01G003600	A01	1770775	G	T
nonsynonymous	DH40A01G003600	A01	1770817	C	G
nonsynonymous	DH40A01G003600	A01	1770853	T	C
nonsynonymous	DH40A01G003600	A01	1770892	G	T
nonsynonymous	DH40A01G003600	A01	1770897	T	C
nonsynonymous	DH40A01G003600	A01	1771027	A	T
nonsynonymous	DH40A01G003600	A01	1771057	C	T
nonsynonymous	DH40A01G003610	A01	1775005	T	C
nonsynonymous	DH40A01G003640	A01	1788122	A	G
nonsynonymous	DH40A01G003640	A01	1788463	C	T
nonsynonymous	DH40A01G003640	A01	1788558	T	C
nonsynonymous	DH40A01G003640	A01	1788588	C	T
nonsynonymous	DH40A01G003640	A01	1788936	C	T
nonsynonymous	DH40A01G003640	A01	1789102	C	A
nonsynonymous	DH40A01G003640	A01	1789122	T	G
nonsynonymous	DH40A01G003640	A01	1789125	G	A
nonsynonymous	DH40A01G003650	A01	1797597	A	G
nonsynonymous	DH40A01G003670	A01	1815988	A	G
nonsynonymous	DH40A01G003690	A01	1823438	T	C
nonsynonymous	DH40A01G003690	A01	1823463	C	T
nonsynonymous	DH40A01G003690	A01	1823595	T	C
nonsynonymous	DH40A01G003690	A01	1823607	G	T
nonsynonymous	DH40A01G003700	A01	1824883	G	C
nonsynonymous	DH40A01G003700	A01	1825002	T	C
nonsynonymous	DH40A01G003700	A01	1827706	T	C
nonsynonymous	DH40A01G003710	A01	1830525	C	G
nonsynonymous	DH40A01G003710	A01	1831066	T	G
nonsynonymous	DH40A01G003720	A01	1832186	G	T
nonsynonymous	DH40A01G003720	A01	1832190	C	A
nonsynonymous	DH40A01G003720	A01	1832207	A	G
nonsynonymous	DH40A01G003720	A01	1832319	G	C
nonsynonymous	DH40A01G003750	A01	1851460	A	T
nonsynonymous	DH40A01G003790	A01	1864940	A	C
nonsynonymous	DH40A01G003790	A01	1865358	C	G
nonsynonymous	DH40A01G003790	A01	1865873	T	C
nonsynonymous	DH40A01G003850	A01	1888600	T	C
nonsynonymous	DH40A01G003850	A01	1888601	T	C
nonsynonymous	DH40A01G003850	A01	1888687	T	C
nonsynonymous	DH40A01G003850	A01	1889084	C	G
nonsynonymous	DH40A01G003860	A01	1895414	A	C
nonsynonymous	DH40A01G003860	A01	1895417	C	T
nonsynonymous	DH40A01G003870	A01	1901457	T	A
nonsynonymous	DH40A01G003880	A01	1902769	G	A
nonsynonymous	DH40A01G003880	A01	1904443	T	G
nonsynonymous	DH40A01G003880	A01	1904565	A	G
nonsynonymous	DH40A01G003890	A01	1907757	G	A
nonsynonymous	DH40A01G003890	A01	1908018	G	A
nonsynonymous	DH40A01G003900	A01	1911219	T	G
nonsynonymous	DH40A01G003900	A01	1911242	C	A
nonsynonymous	DH40A01G003900	A01	1911305	C	T
nonsynonymous	DH40A01G003900	A01	1911364	A	C
nonsynonymous	DH40A01G003900	A01	1912025	G	A
nonsynonymous	DH40A01G003900	A01	1912427	G	T
nonsynonymous	DH40A01G003900	A01	1912877	G	A
nonsynonymous	DH40A01G003900	A01	1913032	A	T
nonsynonymous	DH40A01G003900	A01	1913069	C	T
nonsynonymous	DH40A01G003900	A01	1913189	C	A
nonsynonymous	DH40A01G003900	A01	1913294	G	A
nonsynonymous	DH40A01G003900	A01	1913296	C	T
nonsynonymous	DH40A01G003910	A01	1914541	C	A
nonsynonymous	DH40A01G003930	A01	1922119	T	G
nonsynonymous	DH40A01G003940	A01	1924237	T	C
nonsynonymous	DH40A01G003970	A01	1934591	T	C
nonsynonymous	DH40A01G003980	A01	1945126	T	G
nonsynonymous	DH40A01G003990	A01	1951898	G	A
nonsynonymous	DH40A01G003990	A01	1951900	A	C
nonsynonymous	DH40A01G003990	A01	1951923	G	A
nonsynonymous	DH40A01G003990	A01	1952291	C	G
nonsynonymous	DH40A01G003990	A01	1952881	G	C
nonsynonymous	DH40A01G004000	A01	1954449	G	A
nonsynonymous	DH40A01G004000	A01	1954895	A	G
nonsynonymous	DH40A01G004010	A01	1958342	G	A
nonsynonymous	DH40A01G004010	A01	1959241	A	G
nonsynonymous	DH40A01G004010	A01	1959603	A	G
nonsynonymous	DH40A01G004010	A01	1959653	A	T
nonsynonymous	DH40A01G004010	A01	1959987	T	C
nonsynonymous	DH40A01G004010	A01	1960029	G	A
nonsynonymous	DH40A01G004010	A01	1960049	T	A
nonsynonymous	DH40A01G004030	A01	1967056	C	G
nonsynonymous	DH40A01G004030	A01	1968364	C	T
nonsynonymous	DH40A01G004030	A01	1968373	G	A
nonsynonymous	DH40A01G004030	A01	1969421	A	C
nonsynonymous	DH40A01G004030	A01	1969530	A	G
nonsynonymous	DH40A01G004030	A01	1969582	C	G
nonsynonymous	DH40A01G004030	A01	1970939	G	A
nonsynonymous	DH40A01G004030	A01	1970940	C	A
nonsynonymous	DH40A01G004050	A01	1972162	G	T
nonsynonymous	DH40A01G004050	A01	1972447	A	T
nonsynonymous	DH40A01G004050	A01	1972660	G	A
nonsynonymous	DH40A01G004060	A01	1980861	C	T
nonsynonymous	DH40A01G004060	A01	1981038	G	T
nonsynonymous	DH40A01G004060	A01	1981101	T	G
nonsynonymous	DH40A01G004070	A01	1983829	C	T
nonsynonymous	DH40A01G004080	A01	1989387	T	G
nonsynonymous	DH40A01G004080	A01	1989411	C	G
nonsynonymous	DH40A01G004080	A01	1991930	T	C
nonsynonymous	DH40A01G004080	A01	1992063	T	C
nonsynonymous	DH40A01G004080	A01	1992281	A	C
nonsynonymous	DH40A01G004080	A01	1993776	C	A
nonsynonymous	DH40A01G004080	A01	1993802	C	G
nonsynonymous	DH40A01G004080	A01	1993895	A	C
nonsynonymous	DH40A01G004110	A01	2005843	G	A
nonsynonymous	DH40A01G004110	A01	2006061	A	T
nonsynonymous	DH40A01G004110	A01	2006097	G	T
nonsynonymous	DH40A01G004110	A01	2006122	A	G
nonsynonymous	DH40A01G004110	A01	2006142	T	G
nonsynonymous	DH40A01G004110	A01	2007469	C	G
nonsynonymous	DH40A01G004120	A01	2011211	C	T
nonsynonymous	DH40A01G004120	A01	2011560	A	G
nonsynonymous	DH40A01G004210	A01	2048031	C	T
nonsynonymous	DH40A01G004210	A01	2048036	C	T
nonsynonymous	DH40A01G004210	A01	2048113	G	T
nonsynonymous	DH40A01G004210	A01	2048114	C	T
nonsynonymous	DH40A01G004220	A01	2049694	G	T
nonsynonymous	DH40A01G004270	A01	2073958	A	C
nonsynonymous	DH40A01G004270	A01	2074084	G	T
nonsynonymous	DH40A01G004270	A01	2074098	T	A
nonsynonymous	DH40A01G004270	A01	2074106	A	C
nonsynonymous	DH40A01G004270	A01	2074492	G	A
nonsynonymous	DH40A01G004270	A01	2074535	C	A
nonsynonymous	DH40A01G004270	A01	2074543	A	G
nonsynonymous	DH40A01G004270	A01	2074553	A	G
nonsynonymous	DH40A01G004270	A01	2074561	G	A
nonsynonymous	DH40A01G004270	A01	2074585	T	G
nonsynonymous	DH40A01G004270	A01	2074694	C	A
nonsynonymous	DH40A01G004270	A01	2076047	C	T
nonsynonymous	DH40A01G004270	A01	2076055	A	C
nonsynonymous	DH40A01G004270	A01	2076419	A	G
nonsynonymous	DH40A01G004280	A01	2079400	C	T
nonsynonymous	DH40A01G004280	A01	2079536	A	C
nonsynonymous	DH40A01G004280	A01	2079552	C	G
nonsynonymous	DH40A01G004280	A01	2079568	T	C
nonsynonymous	DH40A01G004280	A01	2079616	T	C
nonsynonymous	DH40A01G004280	A01	2079651	T	G
nonsynonymous	DH40A01G004280	A01	2079652	C	A
nonsynonymous	DH40A01G004280	A01	2079654	T	G
nonsynonymous	DH40A01G004280	A01	2079669	T	G
nonsynonymous	DH40A01G004280	A01	2079718	G	C
nonsynonymous	DH40A01G004280	A01	2079721	T	C
nonsynonymous	DH40A01G004280	A01	2079726	G	T
nonsynonymous	DH40A01G004280	A01	2079903	A	T
nonsynonymous	DH40A01G004280	A01	2080289	G	T
nonsynonymous	DH40A01G004280	A01	2080475	A	T
nonsynonymous	DH40A01G004280	A01	2080482	C	T
nonsynonymous	DH40A01G004280	A01	2080621	G	T
nonsynonymous	DH40A01G004300	A01	2084901	G	T
nonsynonymous	DH40A01G004300	A01	2084924	T	C
nonsynonymous	DH40A01G004300	A01	2084994	C	T
nonsynonymous	DH40A01G004310	A01	2090715	A	T
nonsynonymous	DH40A01G004340	A01	2096699	C	T
nonsynonymous	DH40A01G004340	A01	2096894	G	T
nonsynonymous	DH40A01G004360	A01	2100336	C	T
nonsynonymous	DH40A01G004360	A01	2100379	A	C
nonsynonymous	DH40A01G004360	A01	2100816	C	G
nonsynonymous	DH40A01G004360	A01	2100850	C	T
nonsynonymous	DH40A01G004360	A01	2100851	T	A
nonsynonymous	DH40A01G004360	A01	2100853	T	G
nonsynonymous	DH40A01G004380	A01	2114754	A	C
nonsynonymous	DH40A01G004380	A01	2116902	C	G
nonsynonymous	DH40A01G004380	A01	2117392	T	C
nonsynonymous	DH40A01G004380	A01	2118562	T	G
nonsynonymous	DH40A01G004400	A01	2121404	C	A
nonsynonymous	DH40A01G004400	A01	2121405	A	G
nonsynonymous	DH40A01G004400	A01	2121406	A	C
nonsynonymous	DH40A01G004400	A01	2121571	C	G
nonsynonymous	DH40A01G004400	A01	2123266	T	C
nonsynonymous	DH40A01G004400	A01	2123332	G	T
nonsynonymous	DH40A01G004400	A01	2123342	G	A
nonsynonymous	DH40A01G004400	A01	2123829	G	A
nonsynonymous	DH40A01G004400	A01	2123846	A	G
nonsynonymous	DH40A01G004400	A01	2123855	A	G
nonsynonymous	DH40A01G004420	A01	2131689	T	G
nonsynonymous	DH40A01G004420	A01	2132880	T	A
nonsynonymous	DH40A01G004430	A01	2133855	T	G
nonsynonymous	DH40A01G004430	A01	2134172	T	A
nonsynonymous	DH40A01G004440	A01	2142236	A	C
nonsynonymous	DH40A01G004440	A01	2142265	T	C
nonsynonymous	DH40A01G004440	A01	2142266	G	C
nonsynonymous	DH40A01G004440	A01	2142322	G	A
nonsynonymous	DH40A01G004500	A01	2164645	G	C
nonsynonymous	DH40A01G004510	A01	2166739	G	C
nonsynonymous	DH40A01G004510	A01	2166929	G	C
nonsynonymous	DH40A01G004510	A01	2167142	T	C
nonsynonymous	DH40A01G004530	A01	2174808	G	T
nonsynonymous	DH40A01G004530	A01	2175776	G	C
nonsynonymous	DH40A01G004530	A01	2175989	C	G
nonsynonymous	DH40A01G004530	A01	2176025	T	C
nonsynonymous	DH40A01G004530	A01	2176349	T	C
nonsynonymous	DH40A01G004530	A01	2176380	A	G
nonsynonymous	DH40A01G004530	A01	2176383	T	C
nonsynonymous	DH40A01G004540	A01	2178148	A	C
nonsynonymous	DH40A01G004540	A01	2178418	G	C
nonsynonymous	DH40A01G004540	A01	2178434	A	C
nonsynonymous	DH40A01G004540	A01	2178479	C	T
nonsynonymous	DH40A01G004540	A01	2178644	T	C
nonsynonymous	DH40A01G004540	A01	2178695	T	G
nonsynonymous	DH40A01G004540	A01	2179335	A	C
nonsynonymous	DH40A01G004550	A01	2181415	G	A
nonsynonymous	DH40A01G004550	A01	2181417	A	C
nonsynonymous	DH40A01G004550	A01	2181866	G	A
nonsynonymous	DH40A01G004550	A01	2181936	A	C
nonsynonymous	DH40A01G004550	A01	2182045	G	C
nonsynonymous	DH40A01G004550	A01	2182921	T	G
nonsynonymous	DH40A01G004560	A01	2184502	C	T
nonsynonymous	DH40A01G004560	A01	2184612	A	C
nonsynonymous	DH40A01G004560	A01	2184619	G	T
nonsynonymous	DH40A01G004560	A01	2184758	T	A
nonsynonymous	DH40A01G004560	A01	2184773	T	A
nonsynonymous	DH40A01G004560	A01	2184774	A	T
nonsynonymous	DH40A01G004560	A01	2184805	A	G
nonsynonymous	DH40A01G004560	A01	2185027	T	C
nonsynonymous	DH40A01G004560	A01	2185055	T	C
nonsynonymous	DH40A01G004560	A01	2185146	T	G
nonsynonymous	DH40A01G004560	A01	2185240	C	T
nonsynonymous	DH40A01G004560	A01	2185493	T	C
nonsynonymous	DH40A01G004560	A01	2187694	C	T
nonsynonymous	DH40A01G004560	A01	2188664	C	T
nonsynonymous	DH40A01G004560	A01	2188702	C	A
nonsynonymous	DH40A01G004560	A01	2188874	C	A
nonsynonymous	DH40A01G004570	A01	2189834	T	C
nonsynonymous	DH40A01G004620	A01	2208616	C	A
nonsynonymous	DH40A01G004630	A01	2210734	T	C
nonsynonymous	DH40A01G004630	A01	2211135	C	A
nonsynonymous	DH40A01G004630	A01	2211238	A	C
nonsynonymous	DH40A01G004630	A01	2211306	T	G
nonsynonymous	DH40A01G004630	A01	2211319	T	G
nonsynonymous	DH40A01G004630	A01	2214238	A	G
nonsynonymous	DH40A01G004630	A01	2214473	G	T
nonsynonymous	DH40A01G004630	A01	2214930	T	G
nonsynonymous	DH40A01G004630	A01	2215171	A	C
nonsynonymous	DH40A01G004630	A01	2215173	C	A
nonsynonymous	DH40A01G004630	A01	2215244	T	C
nonsynonymous	DH40A01G004630	A01	2215318	G	A
nonsynonymous	DH40A01G004630	A01	2215426	G	A
nonsynonymous	DH40A01G004630	A01	2215456	A	G
nonsynonymous	DH40A01G004630	A01	2215490	T	C
nonsynonymous	DH40A01G004630	A01	2215508	C	T
nonsynonymous	DH40A01G004630	A01	2215514	A	G
nonsynonymous	DH40A01G004630	A01	2215524	T	G
nonsynonymous	DH40A01G004630	A01	2215528	A	T
nonsynonymous	DH40A01G004640	A01	2217506	C	A
nonsynonymous	DH40A01G004660	A01	2234028	G	T
nonsynonymous	DH40A01G004660	A01	2235978	A	G
nonsynonymous	DH40A01G004660	A01	2237209	C	A
nonsynonymous	DH40A01G004660	A01	2237450	G	A
nonsynonymous	DH40A01G004660	A01	2238116	G	A
nonsynonymous	DH40A01G004660	A01	2240157	A	C
nonsynonymous	DH40A01G004680	A01	2244539	G	C
nonsynonymous	DH40A01G004680	A01	2244657	T	A
nonsynonymous	DH40A01G004680	A01	2244674	C	G
nonsynonymous	DH40A01G004680	A01	2244690	T	A
nonsynonymous	DH40A01G004680	A01	2244776	G	T
nonsynonymous	DH40A01G004680	A01	2244795	A	C
nonsynonymous	DH40A01G004680	A01	2244801	A	G
nonsynonymous	DH40A01G004680	A01	2244816	G	A
nonsynonymous	DH40A01G004680	A01	2244828	C	T
nonsynonymous	DH40A01G004680	A01	2245173	A	G
nonsynonymous	DH40A01G004680	A01	2245178	G	A
nonsynonymous	DH40A01G004680	A01	2245270	A	C
nonsynonymous	DH40A01G004680	A01	2245295	C	A
nonsynonymous	DH40A01G004680	A01	2245334	A	G
nonsynonymous	DH40A01G004680	A01	2245336	G	A
nonsynonymous	DH40A01G004680	A01	2245427	T	A
nonsynonymous	DH40A01G004680	A01	2245467	G	C
nonsynonymous	DH40A01G004680	A01	2245476	G	A
nonsynonymous	DH40A01G004680	A01	2246613	T	C
nonsynonymous	DH40A01G004680	A01	2246729	T	C
nonsynonymous	DH40A01G004680	A01	2246837	C	A
nonsynonymous	DH40A01G004690	A01	2247223	G	T
nonsynonymous	DH40A01G004690	A01	2247261	G	C
nonsynonymous	DH40A01G004690	A01	2247264	C	G
nonsynonymous	DH40A01G004690	A01	2247350	G	C
nonsynonymous	DH40A01G004690	A01	2247489	T	C
nonsynonymous	DH40A01G004690	A01	2247569	A	T
nonsynonymous	DH40A01G004690	A01	2247575	C	T
nonsynonymous	DH40A01G004720	A01	2268207	C	G
nonsynonymous	DH40A01G004720	A01	2268221	T	C
nonsynonymous	DH40A01G004760	A01	2281567	G	C
nonsynonymous	DH40A01G004760	A01	2281949	C	T
nonsynonymous	DH40A01G004790	A01	2305155	A	G
nonsynonymous	DH40A01G004810	A01	2311054	T	G
nonsynonymous	DH40A01G004810	A01	2311159	G	C
nonsynonymous	DH40A01G004810	A01	2311180	A	C
nonsynonymous	DH40A01G004810	A01	2311468	C	A
nonsynonymous	DH40A01G004810	A01	2311561	A	G
nonsynonymous	DH40A01G004810	A01	2311598	G	C
nonsynonymous	DH40A01G004810	A01	2311620	T	G
nonsynonymous	DH40A01G004860	A01	2333639	A	G
nonsynonymous	DH40A01G004860	A01	2334380	T	G
nonsynonymous	DH40A01G004870	A01	2344642	C	T
nonsynonymous	DH40A01G004870	A01	2344973	T	C
nonsynonymous	DH40A01G004910	A01	2357575	T	C
nonsynonymous	DH40A01G004910	A01	2357576	T	C
nonsynonymous	DH40A01G004910	A01	2357587	C	A
nonsynonymous	DH40A01G004910	A01	2357608	T	C
nonsynonymous	DH40A01G004910	A01	2357697	A	T
nonsynonymous	DH40A01G004940	A01	2372195	C	T
nonsynonymous	DH40A01G004940	A01	2373234	T	A
nonsynonymous	DH40A01G004940	A01	2373521	C	G
nonsynonymous	DH40A01G004940	A01	2374097	A	T
nonsynonymous	DH40A01G004940	A01	2374145	T	C
nonsynonymous	DH40A01G004960	A01	2381203	C	A
nonsynonymous	DH40A01G004960	A01	2381419	G	A
nonsynonymous	DH40A01G004960	A01	2381541	G	T
nonsynonymous	DH40A01G004960	A01	2381558	A	T
nonsynonymous	DH40A01G004960	A01	2381794	G	A
nonsynonymous	DH40A01G004960	A01	2381883	C	A
nonsynonymous	DH40A01G004960	A01	2381932	C	A
nonsynonymous	DH40A01G004960	A01	2381954	G	C
nonsynonymous	DH40A01G005050	A01	2451028	A	G
nonsynonymous	DH40A01G005070	A01	2456865	G	A
nonsynonymous	DH40A01G005080	A01	2459514	T	A
nonsynonymous	DH40A01G005080	A01	2459702	T	C
nonsynonymous	DH40A01G005080	A01	2459749	C	T
nonsynonymous	DH40A01G005080	A01	2459906	T	C
nonsynonymous	DH40A01G005080	A01	2460029	T	C
nonsynonymous	DH40A01G005080	A01	2460202	A	G
nonsynonymous	DH40A01G005080	A01	2461942	T	C
nonsynonymous	DH40A01G005080	A01	2462218	T	C
nonsynonymous	DH40A01G005090	A01	2467359	T	C
nonsynonymous	DH40A01G005100	A01	2467946	C	T
nonsynonymous	DH40A01G005110	A01	2472906	T	C
nonsynonymous	DH40A01G005110	A01	2473008	T	C
nonsynonymous	DH40A01G005110	A01	2473017	C	T
nonsynonymous	DH40A01G005110	A01	2473076	T	C
nonsynonymous	DH40A01G005110	A01	2473080	G	C
nonsynonymous	DH40A01G005110	A01	2473176	A	G
nonsynonymous	DH40A01G005110	A01	2473241	G	A
nonsynonymous	DH40A01G005110	A01	2473245	T	C
nonsynonymous	DH40A01G005110	A01	2473247	C	T
nonsynonymous	DH40A01G005110	A01	2474591	A	G
nonsynonymous	DH40A01G005110	A01	2474592	A	C
nonsynonymous	DH40A01G005110	A01	2474607	A	G
nonsynonymous	DH40A01G005110	A01	2474633	A	T
nonsynonymous	DH40A01G005110	A01	2474671	T	A
nonsynonymous	DH40A01G005110	A01	2474710	T	G
nonsynonymous	DH40A01G005110	A01	2474738	C	G
nonsynonymous	DH40A01G005110	A01	2474763	G	A
nonsynonymous	DH40A01G005110	A01	2474798	C	T
nonsynonymous	DH40A01G005110	A01	2474799	A	G
nonsynonymous	DH40A01G005110	A01	2475080	C	T
nonsynonymous	DH40A01G005110	A01	2475082	A	C
nonsynonymous	DH40A01G005110	A01	2475100	G	T
nonsynonymous	DH40A01G005110	A01	2475150	G	T
nonsynonymous	DH40A01G005110	A01	2475163	T	G
nonsynonymous	DH40A01G005110	A01	2475167	G	T
nonsynonymous	DH40A01G005110	A01	2475217	C	G
nonsynonymous	DH40A01G005110	A01	2476088	C	G
nonsynonymous	DH40A01G005110	A01	2476662	T	G
nonsynonymous	DH40A01G005120	A01	2482154	G	A
nonsynonymous	DH40A01G005120	A01	2482241	G	C
nonsynonymous	DH40A01G005120	A01	2483002	G	C
nonsynonymous	DH40A01G005120	A01	2483380	A	G
nonsynonymous	DH40A01G005120	A01	2483472	T	C
nonsynonymous	DH40A01G005120	A01	2483478	A	G
nonsynonymous	DH40A01G005120	A01	2483539	T	G
nonsynonymous	DH40A01G005120	A01	2483546	T	G
nonsynonymous	DH40A01G005130	A01	2492788	G	T
nonsynonymous	DH40A01G005130	A01	2493094	A	G
nonsynonymous	DH40A01G005140	A01	2499608	C	G
nonsynonymous	DH40A01G005140	A01	2499888	T	G
nonsynonymous	DH40A01G005150	A01	2506159	A	G
nonsynonymous	DH40A01G005150	A01	2506160	G	C
nonsynonymous	DH40A01G005150	A01	2506174	T	C
nonsynonymous	DH40A01G005150	A01	2506177	C	T
nonsynonymous	DH40A01G005150	A01	2506219	C	T
nonsynonymous	DH40A01G005150	A01	2507416	G	T
nonsynonymous	DH40A01G005150	A01	2507610	A	G
nonsynonymous	DH40A01G005150	A01	2507695	T	C
nonsynonymous	DH40A01G005200	A01	2536468	G	T
nonsynonymous	DH40A01G005200	A01	2536999	T	C
nonsynonymous	DH40A01G005200	A01	2537059	A	G
nonsynonymous	DH40A01G005200	A01	2537724	T	C
nonsynonymous	DH40A01G005210	A01	2546929	G	A
nonsynonymous	DH40A01G005210	A01	2547039	G	C
nonsynonymous	DH40A01G005210	A01	2547088	C	T
nonsynonymous	DH40A01G005210	A01	2547446	A	T
nonsynonymous	DH40A01G005210	A01	2547480	G	T
nonsynonymous	DH40A01G005210	A01	2549375	G	A
nonsynonymous	DH40A01G005210	A01	2549384	C	T
nonsynonymous	DH40A01G005210	A01	2549462	C	T
nonsynonymous	DH40A01G005210	A01	2549503	G	T
nonsynonymous	DH40A01G005210	A01	2549744	T	A
nonsynonymous	DH40A01G005210	A01	2549882	C	T
nonsynonymous	DH40A01G005210	A01	2549885	T	A
nonsynonymous	DH40A01G005210	A01	2549908	G	A
nonsynonymous	DH40A01G005210	A01	2549914	C	G
nonsynonymous	DH40A01G005210	A01	2549924	G	A
nonsynonymous	DH40A01G005210	A01	2549957	A	G
nonsynonymous	DH40A01G005210	A01	2549992	G	A
nonsynonymous	DH40A01G005220	A01	2564377	G	T
nonsynonymous	DH40A01G005220	A01	2565409	C	T
nonsynonymous	DH40A01G005220	A01	2565606	C	A
nonsynonymous	DH40A01G005220	A01	2565829	C	T
nonsynonymous	DH40A01G005220	A01	2565845	G	A
nonsynonymous	DH40A01G005230	A01	2566729	C	A
nonsynonymous	DH40A01G005230	A01	2566741	C	A
nonsynonymous	DH40A01G005230	A01	2566940	T	A
nonsynonymous	DH40A01G005230	A01	2567068	C	A
nonsynonymous	DH40A01G005230	A01	2567069	G	C
nonsynonymous	DH40A01G005230	A01	2567122	C	A
nonsynonymous	DH40A01G005230	A01	2567140	G	A
nonsynonymous	DH40A01G005230	A01	2567146	G	A
nonsynonymous	DH40A01G005230	A01	2567254	G	C
nonsynonymous	DH40A01G005230	A01	2567260	C	T
nonsynonymous	DH40A01G005230	A01	2567266	T	G
nonsynonymous	DH40A01G005230	A01	2567281	A	C
nonsynonymous	DH40A01G005230	A01	2567287	C	T
nonsynonymous	DH40A01G005230	A01	2567305	T	C
nonsynonymous	DH40A01G005230	A01	2568176	A	T
nonsynonymous	DH40A01G005240	A01	2571045	T	C
nonsynonymous	DH40A01G005240	A01	2571333	G	T
nonsynonymous	DH40A01G005240	A01	2571544	A	C
nonsynonymous	DH40A01G005250	A01	2574252	T	C
nonsynonymous	DH40A01G005260	A01	2578493	T	G
nonsynonymous	DH40A01G005260	A01	2579797	A	G
nonsynonymous	DH40A01G005260	A01	2579838	G	C
nonsynonymous	DH40A01G005260	A01	2580998	T	G
nonsynonymous	DH40A01G005260	A01	2581276	C	A
nonsynonymous	DH40A01G005260	A01	2581281	A	G
nonsynonymous	DH40A01G005260	A01	2581498	C	T
nonsynonymous	DH40A01G005260	A01	2581517	G	T
nonsynonymous	DH40A01G005260	A01	2581636	C	A
nonsynonymous	DH40A01G005260	A01	2581650	G	T
nonsynonymous	DH40A01G005260	A01	2581658	A	C
nonsynonymous	DH40A01G005260	A01	2581667	A	G
nonsynonymous	DH40A01G005260	A01	2581719	G	T
nonsynonymous	DH40A01G005260	A01	2581722	A	C
nonsynonymous	DH40A01G005260	A01	2582008	G	C
nonsynonymous	DH40A01G005290	A01	2595649	T	C
nonsynonymous	DH40A01G005290	A01	2595986	T	C
nonsynonymous	DH40A01G005290	A01	2596010	C	G
nonsynonymous	DH40A01G005290	A01	2596011	A	T
nonsynonymous	DH40A01G005290	A01	2596012	T	G
nonsynonymous	DH40A01G005290	A01	2596398	G	T
nonsynonymous	DH40A01G005290	A01	2596729	T	C
nonsynonymous	DH40A01G005290	A01	2596957	T	A
nonsynonymous	DH40A01G005290	A01	2597007	G	A
nonsynonymous	DH40A01G005290	A01	2597068	A	G
nonsynonymous	DH40A01G005290	A01	2597788	T	G
nonsynonymous	DH40A01G005290	A01	2597916	A	T
nonsynonymous	DH40A01G005290	A01	2598373	C	T
nonsynonymous	DH40A01G005290	A01	2598964	C	A
nonsynonymous	DH40A01G005290	A01	2599298	C	G
nonsynonymous	DH40A01G005290	A01	2600062	C	T
nonsynonymous	DH40A01G005290	A01	2600149	T	G
nonsynonymous	DH40A01G005290	A01	2600360	C	G
nonsynonymous	DH40A01G005290	A01	2600377	G	T
nonsynonymous	DH40A01G005300	A01	2604499	G	T
nonsynonymous	DH40A01G005310	A01	2604965	C	T
nonsynonymous	DH40A01G005350	A01	2620475	G	T
nonsynonymous	DH40A01G005350	A01	2620621	T	G
nonsynonymous	DH40A01G005350	A01	2620626	C	T
nonsynonymous	DH40A01G005360	A01	2624424	G	A
nonsynonymous	DH40A01G005360	A01	2624692	T	C
nonsynonymous	DH40A01G005360	A01	2624697	A	G
nonsynonymous	DH40A01G005360	A01	2625651	A	C
nonsynonymous	DH40A01G005380	A01	2643204	C	T
nonsynonymous	DH40A01G005400	A01	2655680	A	T
nonsynonymous	DH40A01G005400	A01	2655689	C	G
nonsynonymous	DH40A01G005400	A01	2655699	A	G
nonsynonymous	DH40A01G005400	A01	2655720	G	C
nonsynonymous	DH40A01G005400	A01	2655746	C	T
nonsynonymous	DH40A01G005400	A01	2655761	G	A
nonsynonymous	DH40A01G005400	A01	2655783	C	A
nonsynonymous	DH40A01G005400	A01	2655867	G	A
nonsynonymous	DH40A01G005400	A01	2655876	A	C
nonsynonymous	DH40A01G005400	A01	2655877	A	T
nonsynonymous	DH40A01G005400	A01	2656004	G	A
nonsynonymous	DH40A01G005400	A01	2656036	A	T
nonsynonymous	DH40A01G005400	A01	2656037	G	C
nonsynonymous	DH40A01G005400	A01	2657546	G	A
nonsynonymous	DH40A01G005400	A01	2657583	G	T
nonsynonymous	DH40A01G005400	A01	2658123	A	G
nonsynonymous	DH40A01G005410	A01	2662527	A	C
nonsynonymous	DH40A01G005410	A01	2662718	C	A
nonsynonymous	DH40A01G005410	A01	2663287	T	G
nonsynonymous	DH40A01G005410	A01	2666297	C	T
nonsynonymous	DH40A01G005410	A01	2666324	T	C
nonsynonymous	DH40A01G005430	A01	2677863	T	G
nonsynonymous	DH40A01G005430	A01	2677923	T	C
nonsynonymous	DH40A01G005440	A01	2680991	A	G
nonsynonymous	DH40A01G005440	A01	2683166	A	T
nonsynonymous	DH40A01G005450	A01	2686731	C	T
nonsynonymous	DH40A01G005450	A01	2687222	C	T
nonsynonymous	DH40A01G005450	A01	2688108	T	C
nonsynonymous	DH40A01G005450	A01	2688124	A	T
nonsynonymous	DH40A01G005450	A01	2688138	T	G
nonsynonymous	DH40A01G005450	A01	2688176	C	T
nonsynonymous	DH40A01G005450	A01	2688177	C	T
nonsynonymous	DH40A01G005450	A01	2688179	C	T
nonsynonymous	DH40A01G005450	A01	2688586	T	C
nonsynonymous	DH40A01G005450	A01	2688612	T	C
nonsynonymous	DH40A01G005460	A01	2689112	A	T
nonsynonymous	DH40A01G005460	A01	2689268	A	G
nonsynonymous	DH40A01G005460	A01	2690273	A	T
nonsynonymous	DH40A01G005460	A01	2690489	G	A
nonsynonymous	DH40A01G005460	A01	2690659	C	T
nonsynonymous	DH40A01G005460	A01	2690661	G	A
nonsynonymous	DH40A01G005460	A01	2690695	T	C
nonsynonymous	DH40A01G005460	A01	2690702	A	T
nonsynonymous	DH40A01G005460	A01	2690806	C	T
nonsynonymous	DH40A01G005460	A01	2690866	A	G
nonsynonymous	DH40A01G005460	A01	2690879	G	C
nonsynonymous	DH40A01G005460	A01	2691549	G	C
nonsynonymous	DH40A01G005460	A01	2691589	C	G
nonsynonymous	DH40A01G005460	A01	2691885	G	A
nonsynonymous	DH40A01G005460	A01	2691902	T	G
nonsynonymous	DH40A01G005460	A01	2691912	C	A
nonsynonymous	DH40A01G005460	A01	2691942	C	A
nonsynonymous	DH40A01G005460	A01	2691943	T	G
nonsynonymous	DH40A01G005460	A01	2691951	A	G
nonsynonymous	DH40A01G005460	A01	2691958	G	A
nonsynonymous	DH40A01G005460	A01	2691967	C	G
nonsynonymous	DH40A01G005460	A01	2692026	G	A
nonsynonymous	DH40A01G005460	A01	2692062	C	T
nonsynonymous	DH40A01G005460	A01	2692113	T	C
nonsynonymous	DH40A01G005460	A01	2692260	A	G
nonsynonymous	DH40A01G005460	A01	2692335	A	G
nonsynonymous	DH40A01G005460	A01	2692694	G	C
nonsynonymous	DH40A01G005460	A01	2692952	T	G
nonsynonymous	DH40A01G005470	A01	2694857	G	A
nonsynonymous	DH40A01G005480	A01	2700477	T	C
nonsynonymous	DH40A01G005480	A01	2700707	A	G
nonsynonymous	DH40A01G005480	A01	2700810	A	G
nonsynonymous	DH40A01G005480	A01	2700881	C	A
nonsynonymous	DH40A01G005520	A01	2713847	A	C
nonsynonymous	DH40A01G005520	A01	2713868	T	C
nonsynonymous	DH40A01G005520	A01	2713883	C	A
nonsynonymous	DH40A01G005520	A01	2714012	A	G
nonsynonymous	DH40A01G005520	A01	2714021	G	A
nonsynonymous	DH40A01G005520	A01	2714027	C	T
nonsynonymous	DH40A01G005520	A01	2714049	G	A
nonsynonymous	DH40A01G005520	A01	2714067	G	T
nonsynonymous	DH40A01G005520	A01	2714102	A	G
nonsynonymous	DH40A01G005530	A01	2716165	G	C
nonsynonymous	DH40A01G005530	A01	2716305	C	G
nonsynonymous	DH40A01G005530	A01	2716507	C	T
nonsynonymous	DH40A01G005540	A01	2721515	G	A
nonsynonymous	DH40A01G005540	A01	2722221	T	C
nonsynonymous	DH40A01G005540	A01	2722612	T	G
nonsynonymous	DH40A01G005540	A01	2722632	C	T
nonsynonymous	DH40A01G005540	A01	2722633	G	T
nonsynonymous	DH40A01G005540	A01	2722641	T	C
nonsynonymous	DH40A01G005540	A01	2722649	A	G
nonsynonymous	DH40A01G005540	A01	2722700	C	G
nonsynonymous	DH40A01G005540	A01	2722765	C	A
nonsynonymous	DH40A01G005540	A01	2722783	T	G
nonsynonymous	DH40A01G005540	A01	2722796	T	A
nonsynonymous	DH40A01G005540	A01	2722817	G	T
nonsynonymous	DH40A01G005540	A01	2722824	G	T
nonsynonymous	DH40A01G005540	A01	2722870	C	A
nonsynonymous	DH40A01G005540	A01	2722969	A	C
nonsynonymous	DH40A01G005540	A01	2722998	T	G
nonsynonymous	DH40A01G005540	A01	2723010	A	G
nonsynonymous	DH40A01G005540	A01	2723012	A	T
nonsynonymous	DH40A01G005540	A01	2723021	T	C
nonsynonymous	DH40A01G005540	A01	2723022	C	T
nonsynonymous	DH40A01G005540	A01	2723028	A	G
nonsynonymous	DH40A01G005540	A01	2723046	G	T
nonsynonymous	DH40A01G005540	A01	2723051	T	G
nonsynonymous	DH40A01G005540	A01	2723075	T	G
nonsynonymous	DH40A01G005540	A01	2723087	A	T
nonsynonymous	DH40A01G005540	A01	2723096	A	C
nonsynonymous	DH40A01G005540	A01	2723097	A	C
nonsynonymous	DH40A01G005540	A01	2723101	T	A
nonsynonymous	DH40A01G005540	A01	2723102	C	A
nonsynonymous	DH40A01G005540	A01	2723129	T	C
nonsynonymous	DH40A01G005540	A01	2723130	T	C
nonsynonymous	DH40A01G005540	A01	2723154	T	A
nonsynonymous	DH40A01G005540	A01	2723157	C	T
nonsynonymous	DH40A01G005540	A01	2723184	T	A
nonsynonymous	DH40A01G005540	A01	2723222	T	A
nonsynonymous	DH40A01G005540	A01	2723223	G	T
nonsynonymous	DH40A01G005540	A01	2723235	C	T
nonsynonymous	DH40A01G005540	A01	2723268	A	C
nonsynonymous	DH40A01G005540	A01	2723277	T	C
nonsynonymous	DH40A01G005540	A01	2723294	C	T
nonsynonymous	DH40A01G005540	A01	2723298	G	C
nonsynonymous	DH40A01G005540	A01	2723462	C	T
nonsynonymous	DH40A01G005540	A01	2723642	G	T
nonsynonymous	DH40A01G005540	A01	2723745	C	T
nonsynonymous	DH40A01G005540	A01	2723765	C	T
nonsynonymous	DH40A01G005540	A01	2723792	T	C
nonsynonymous	DH40A01G005540	A01	2723798	T	C
nonsynonymous	DH40A01G005540	A01	2723813	C	T
nonsynonymous	DH40A01G005540	A01	2723846	T	G
nonsynonymous	DH40A01G005550	A01	2725695	T	A
nonsynonymous	DH40A01G005550	A01	2725839	G	C
nonsynonymous	DH40A01G005550	A01	2725842	G	A
nonsynonymous	DH40A01G005550	A01	2725843	T	C
nonsynonymous	DH40A01G005550	A01	2725869	T	C
nonsynonymous	DH40A01G005550	A01	2725953	A	G
nonsynonymous	DH40A01G005550	A01	2726068	C	A
nonsynonymous	DH40A01G005550	A01	2726329	C	T
nonsynonymous	DH40A01G005550	A01	2726400	T	C
nonsynonymous	DH40A01G005550	A01	2726716	T	C
nonsynonymous	DH40A01G005550	A01	2726830	T	A
nonsynonymous	DH40A01G005550	A01	2726920	T	A
nonsynonymous	DH40A01G005550	A01	2726932	C	A
nonsynonymous	DH40A01G005550	A01	2726935	C	T
nonsynonymous	DH40A01G005560	A01	2732175	C	T
nonsynonymous	DH40A01G005560	A01	2732475	T	G
nonsynonymous	DH40A01G005560	A01	2732486	G	C
nonsynonymous	DH40A01G005590	A01	2741212	G	A
nonsynonymous	DH40A01G005590	A01	2741539	C	T
nonsynonymous	DH40A01G005590	A01	2741673	G	A
nonsynonymous	DH40A01G005590	A01	2742121	G	T
nonsynonymous	DH40A01G005600	A01	2746774	C	T
nonsynonymous	DH40A01G005600	A01	2746831	A	C
nonsynonymous	DH40A01G005600	A01	2746834	T	A
nonsynonymous	DH40A01G005600	A01	2747666	A	C
nonsynonymous	DH40A01G005600	A01	2747678	T	G
nonsynonymous	DH40A01G005600	A01	2747789	C	T
nonsynonymous	DH40A01G005600	A01	2747806	G	A
nonsynonymous	DH40A01G005600	A01	2747807	C	A
nonsynonymous	DH40A01G005620	A01	2749938	C	G
nonsynonymous	DH40A01G005620	A01	2750385	T	C
nonsynonymous	DH40A01G005620	A01	2750540	A	G
nonsynonymous	DH40A01G005620	A01	2750585	A	C
nonsynonymous	DH40A01G005620	A01	2750645	A	T
nonsynonymous	DH40A01G005620	A01	2750702	C	A
nonsynonymous	DH40A01G005640	A01	2758644	G	A
nonsynonymous	DH40A01G005640	A01	2758834	C	G
nonsynonymous	DH40A01G005640	A01	2758854	C	T
nonsynonymous	DH40A01G005640	A01	2759191	G	C
nonsynonymous	DH40A01G005640	A01	2759235	G	C
nonsynonymous	DH40A01G005690	A01	2790555	A	G
nonsynonymous	DH40A01G005690	A01	2791115	T	G
nonsynonymous	DH40A01G005690	A01	2791206	G	A
nonsynonymous	DH40A01G005690	A01	2791215	T	A
nonsynonymous	DH40A01G005690	A01	2791453	T	A
nonsynonymous	DH40A01G005690	A01	2791622	C	A
nonsynonymous	DH40A01G005690	A01	2791906	A	T
nonsynonymous	DH40A01G005710	A01	2796994	G	C
nonsynonymous	DH40A01G005710	A01	2798302	A	C
nonsynonymous	DH40A01G005710	A01	2799280	A	C
nonsynonymous	DH40A01G005710	A01	2799830	C	G
nonsynonymous	DH40A01G005720	A01	2801776	A	G
nonsynonymous	DH40A01G005720	A01	2801870	G	C
nonsynonymous	DH40A01G005720	A01	2803376	A	G
nonsynonymous	DH40A01G005720	A01	2803381	G	C
nonsynonymous	DH40A01G005740	A01	2811068	C	T
nonsynonymous	DH40A01G005740	A01	2811107	A	G
nonsynonymous	DH40A01G005750	A01	2818268	A	T
nonsynonymous	DH40A01G005750	A01	2818282	T	A
nonsynonymous	DH40A01G005750	A01	2818573	G	T
nonsynonymous	DH40A01G005750	A01	2821066	C	G
nonsynonymous	DH40A01G005750	A01	2821067	C	T
nonsynonymous	DH40A01G005750	A01	2821480	G	A
nonsynonymous	DH40A01G005770	A01	2828444	C	A
nonsynonymous	DH40A01G005830	A01	2873390	A	G
nonsynonymous	DH40A01G005860	A01	2889578	C	T
nonsynonymous	DH40A01G005890	A01	2899637	T	G
nonsynonymous	DH40A01G005900	A01	2909330	A	G
nonsynonymous	DH40A01G005900	A01	2909786	G	A
nonsynonymous	DH40A01G005900	A01	2909903	G	A
nonsynonymous	DH40A01G005900	A01	2909970	C	T
nonsynonymous	DH40A01G005900	A01	2909987	A	G
nonsynonymous	DH40A01G005900	A01	2910047	A	T
nonsynonymous	DH40A01G005900	A01	2910049	T	G
nonsynonymous	DH40A01G005900	A01	2910190	A	C
nonsynonymous	DH40A01G005900	A01	2910205	A	C
nonsynonymous	DH40A01G005900	A01	2910218	A	G
nonsynonymous	DH40A01G005900	A01	2910245	C	T
nonsynonymous	DH40A01G005900	A01	2910250	G	C
nonsynonymous	DH40A01G005900	A01	2911082	T	C
nonsynonymous	DH40A01G005900	A01	2911085	A	C
nonsynonymous	DH40A01G005900	A01	2911123	C	G
nonsynonymous	DH40A01G005900	A01	2911136	A	C
nonsynonymous	DH40A01G005910	A01	2911947	C	T
nonsynonymous	DH40A01G005910	A01	2911972	C	G
nonsynonymous	DH40A01G005910	A01	2912277	G	C
nonsynonymous	DH40A01G005910	A01	2912615	C	T
nonsynonymous	DH40A01G005920	A01	2914666	C	G
nonsynonymous	DH40A01G005950	A01	2928110	A	T
nonsynonymous	DH40A01G006000	A01	2943468	G	T
nonsynonymous	DH40A01G006000	A01	2943558	G	A
nonsynonymous	DH40A01G006010	A01	2947244	A	T
nonsynonymous	DH40A01G006010	A01	2947348	T	G
nonsynonymous	DH40A01G006010	A01	2947352	G	C
nonsynonymous	DH40A01G006010	A01	2947356	G	T
nonsynonymous	DH40A01G006010	A01	2947596	C	G
nonsynonymous	DH40A01G006010	A01	2947607	T	A
nonsynonymous	DH40A01G006010	A01	2947620	C	T
nonsynonymous	DH40A01G006010	A01	2947649	G	A
nonsynonymous	DH40A01G006010	A01	2947679	A	C
nonsynonymous	DH40A01G006010	A01	2947695	C	A
nonsynonymous	DH40A01G006010	A01	2947704	G	A
nonsynonymous	DH40A01G006010	A01	2947845	A	G
nonsynonymous	DH40A01G006010	A01	2947862	T	A
nonsynonymous	DH40A01G006010	A01	2947865	C	A
nonsynonymous	DH40A01G006010	A01	2947870	G	T
nonsynonymous	DH40A01G006010	A01	2948487	C	G
nonsynonymous	DH40A01G006010	A01	2948584	C	T
nonsynonymous	DH40A01G006010	A01	2949328	T	C
nonsynonymous	DH40A01G006010	A01	2949341	A	C
nonsynonymous	DH40A01G006010	A01	2949344	G	C
nonsynonymous	DH40A01G006010	A01	2949355	G	C
nonsynonymous	DH40A01G006010	A01	2949359	C	T
nonsynonymous	DH40A01G006010	A01	2949450	A	T
nonsynonymous	DH40A01G006010	A01	2949454	A	T
nonsynonymous	DH40A01G006010	A01	2949458	C	G
nonsynonymous	DH40A01G006010	A01	2949461	A	G
nonsynonymous	DH40A01G006010	A01	2949515	C	T
nonsynonymous	DH40A01G006010	A01	2949579	G	T
nonsynonymous	DH40A01G006020	A01	2951114	A	T
nonsynonymous	DH40A01G006020	A01	2951145	T	C
nonsynonymous	DH40A01G006020	A01	2951232	C	G
nonsynonymous	DH40A01G006020	A01	2951329	T	A
nonsynonymous	DH40A01G006020	A01	2951584	A	G
nonsynonymous	DH40A01G006020	A01	2951763	G	A
nonsynonymous	DH40A01G006020	A01	2951766	G	A
nonsynonymous	DH40A01G006020	A01	2951912	C	T
nonsynonymous	DH40A01G006020	A01	2951964	T	C
nonsynonymous	DH40A01G006030	A01	2953967	A	G
nonsynonymous	DH40A01G006030	A01	2953973	G	A
nonsynonymous	DH40A01G006030	A01	2953975	T	A
nonsynonymous	DH40A01G006030	A01	2954017	T	A
nonsynonymous	DH40A01G006030	A01	2954020	C	G
nonsynonymous	DH40A01G006030	A01	2954043	G	A
nonsynonymous	DH40A01G006030	A01	2954153	G	A
nonsynonymous	DH40A01G006030	A01	2954589	T	G
nonsynonymous	DH40A01G006030	A01	2954645	T	C
nonsynonymous	DH40A01G006030	A01	2955574	A	T
nonsynonymous	DH40A01G006030	A01	2955631	A	G
nonsynonymous	DH40A01G006040	A01	2958680	A	G
nonsynonymous	DH40A01G006040	A01	2958690	G	A
nonsynonymous	DH40A01G006040	A01	2958691	T	A
nonsynonymous	DH40A01G006040	A01	2958812	C	A
nonsynonymous	DH40A01G006040	A01	2958825	T	C
nonsynonymous	DH40A01G006040	A01	2958896	G	T
nonsynonymous	DH40A01G006040	A01	2959155	T	C
nonsynonymous	DH40A01G006040	A01	2959247	A	T
nonsynonymous	DH40A01G006050	A01	2966061	A	C
nonsynonymous	DH40A01G006050	A01	2966338	A	T
nonsynonymous	DH40A01G006050	A01	2966485	C	A
nonsynonymous	DH40A01G006050	A01	2966497	G	C
nonsynonymous	DH40A01G006050	A01	2966531	G	A
nonsynonymous	DH40A01G006050	A01	2966841	G	T
nonsynonymous	DH40A01G006050	A01	2966903	T	A
nonsynonymous	DH40A01G006050	A01	2966930	A	G
nonsynonymous	DH40A01G006050	A01	2966950	G	A
nonsynonymous	DH40A01G006050	A01	2966977	G	C
nonsynonymous	DH40A01G006050	A01	2967098	G	A
nonsynonymous	DH40A01G006050	A01	2967287	A	G
nonsynonymous	DH40A01G006050	A01	2967305	A	G
nonsynonymous	DH40A01G006050	A01	2967315	C	G
nonsynonymous	DH40A01G006050	A01	2967387	T	G
nonsynonymous	DH40A01G006050	A01	2967406	A	C
nonsynonymous	DH40A01G006050	A01	2967415	A	T
nonsynonymous	DH40A01G006050	A01	2967428	A	C
nonsynonymous	DH40A01G006050	A01	2967444	T	A
nonsynonymous	DH40A01G006050	A01	2967451	T	A
nonsynonymous	DH40A01G006050	A01	2967470	T	G
nonsynonymous	DH40A01G006050	A01	2967476	C	A
nonsynonymous	DH40A01G006050	A01	2967493	G	A
nonsynonymous	DH40A01G006050	A01	2967552	G	A
nonsynonymous	DH40A01G006050	A01	2967585	A	G
nonsynonymous	DH40A01G006050	A01	2967627	A	C
nonsynonymous	DH40A01G006050	A01	2967644	A	G
nonsynonymous	DH40A01G006050	A01	2967701	G	A
nonsynonymous	DH40A01G006050	A01	2967722	A	C
nonsynonymous	DH40A01G006050	A01	2967738	T	C
nonsynonymous	DH40A01G006060	A01	2972707	C	A
nonsynonymous	DH40A01G006060	A01	2972721	T	C
nonsynonymous	DH40A01G006060	A01	2972730	A	C
nonsynonymous	DH40A01G006060	A01	2972815	T	A
nonsynonymous	DH40A01G006060	A01	2972859	C	T
nonsynonymous	DH40A01G006060	A01	2972861	T	C
nonsynonymous	DH40A01G006060	A01	2972915	A	T
nonsynonymous	DH40A01G006060	A01	2973057	C	T
nonsynonymous	DH40A01G006060	A01	2973112	T	A
nonsynonymous	DH40A01G006060	A01	2973114	T	C
nonsynonymous	DH40A01G006060	A01	2973175	G	C
nonsynonymous	DH40A01G006060	A01	2973518	C	G
nonsynonymous	DH40A01G006060	A01	2974233	A	G
nonsynonymous	DH40A01G006060	A01	2974257	T	C
nonsynonymous	DH40A01G006060	A01	2974258	C	T
nonsynonymous	DH40A01G006060	A01	2974261	G	T
nonsynonymous	DH40A01G006060	A01	2974291	A	C
nonsynonymous	DH40A01G006060	A01	2974364	T	A
nonsynonymous	DH40A01G006060	A01	2974493	T	C
nonsynonymous	DH40A01G006060	A01	2974539	A	C
nonsynonymous	DH40A01G006080	A01	2982032	C	G
nonsynonymous	DH40A01G006080	A01	2982043	G	A
nonsynonymous	DH40A01G006080	A01	2982219	G	T
nonsynonymous	DH40A01G006080	A01	2982578	G	C
nonsynonymous	DH40A01G006090	A01	2986345	C	G
nonsynonymous	DH40A01G006090	A01	2986540	T	C
nonsynonymous	DH40A01G006090	A01	2986918	T	C
nonsynonymous	DH40A01G006090	A01	2986919	C	T
nonsynonymous	DH40A01G006090	A01	2990351	G	C
nonsynonymous	DH40A01G006090	A01	2990374	G	A
nonsynonymous	DH40A01G006090	A01	2990390	T	C
nonsynonymous	DH40A01G006090	A01	2990442	G	C
nonsynonymous	DH40A01G006120	A01	3007792	T	A
nonsynonymous	DH40A01G006120	A01	3008273	G	T
nonsynonymous	DH40A01G006130	A01	3011169	T	A
nonsynonymous	DH40A01G006130	A01	3011188	G	A
nonsynonymous	DH40A01G006130	A01	3011243	C	T
nonsynonymous	DH40A01G006130	A01	3011344	G	A
nonsynonymous	DH40A01G006160	A01	3034544	C	T
nonsynonymous	DH40A01G006210	A01	3051917	A	C
nonsynonymous	DH40A01G006210	A01	3051966	G	T
nonsynonymous	DH40A01G006210	A01	3052159	T	G
nonsynonymous	DH40A01G006210	A01	3052284	A	C
nonsynonymous	DH40A01G006210	A01	3052334	T	A
nonsynonymous	DH40A01G006210	A01	3052571	T	C
nonsynonymous	DH40A01G006220	A01	3053382	G	C
nonsynonymous	DH40A01G006220	A01	3053394	T	A
nonsynonymous	DH40A01G006220	A01	3053439	T	G
nonsynonymous	DH40A01G006220	A01	3053442	T	C
nonsynonymous	DH40A01G006220	A01	3053481	C	T
nonsynonymous	DH40A01G006220	A01	3053683	C	T
nonsynonymous	DH40A01G006220	A01	3053759	G	C
nonsynonymous	DH40A01G006220	A01	3053789	C	T
nonsynonymous	DH40A01G006220	A01	3053806	A	G
nonsynonymous	DH40A01G006220	A01	3054067	A	T
nonsynonymous	DH40A01G006220	A01	3054074	C	T
nonsynonymous	DH40A01G006220	A01	3054104	G	T
nonsynonymous	DH40A01G006220	A01	3054107	G	A
nonsynonymous	DH40A01G006220	A01	3054110	T	G
nonsynonymous	DH40A01G006220	A01	3054151	A	C
nonsynonymous	DH40A01G006220	A01	3054167	C	T
nonsynonymous	DH40A01G006220	A01	3054443	G	C
nonsynonymous	DH40A01G006220	A01	3054482	A	G
nonsynonymous	DH40A01G006220	A01	3054491	T	A
nonsynonymous	DH40A01G006220	A01	3054611	T	G
nonsynonymous	DH40A01G006240	A01	3061314	T	C
nonsynonymous	DH40A01G006260	A01	3068371	G	A
nonsynonymous	DH40A01G006260	A01	3068434	G	A
nonsynonymous	DH40A01G006260	A01	3068435	A	C
nonsynonymous	DH40A01G006260	A01	3068437	T	C
nonsynonymous	DH40A01G006260	A01	3068446	G	T
nonsynonymous	DH40A01G006260	A01	3068448	T	C
nonsynonymous	DH40A01G006260	A01	3068449	T	G
nonsynonymous	DH40A01G006280	A01	3081565	T	G
nonsynonymous	DH40A01G006310	A01	3095617	A	C
nonsynonymous	DH40A01G006340	A01	3114883	A	C
nonsynonymous	DH40A01G006340	A01	3114922	A	G
nonsynonymous	DH40A01G006340	A01	3115279	C	A
nonsynonymous	DH40A01G006340	A01	3115405	T	C
nonsynonymous	DH40A01G006340	A01	3115623	C	T
nonsynonymous	DH40A01G006340	A01	3115670	A	G
nonsynonymous	DH40A01G006340	A01	3116023	C	G
nonsynonymous	DH40A01G006340	A01	3116035	C	A
nonsynonymous	DH40A01G006340	A01	3116043	G	T
nonsynonymous	DH40A01G006340	A01	3116059	T	C
nonsynonymous	DH40A01G006340	A01	3116063	C	A
nonsynonymous	DH40A01G006340	A01	3116067	T	G
nonsynonymous	DH40A01G006340	A01	3116082	A	G
nonsynonymous	DH40A01G006340	A01	3116084	C	G
nonsynonymous	DH40A01G006340	A01	3116275	C	T
nonsynonymous	DH40A01G006340	A01	3116646	A	G
nonsynonymous	DH40A01G006340	A01	3117467	G	C
nonsynonymous	DH40A01G006340	A01	3117478	T	G
nonsynonymous	DH40A01G006340	A01	3118815	G	A
nonsynonymous	DH40A01G006340	A01	3119042	T	C
nonsynonymous	DH40A01G006350	A01	3120725	G	A
nonsynonymous	DH40A01G006360	A01	3125342	A	G
nonsynonymous	DH40A01G006360	A01	3127049	C	T
nonsynonymous	DH40A01G006360	A01	3127054	T	G
nonsynonymous	DH40A01G006360	A01	3127055	T	A
nonsynonymous	DH40A01G006360	A01	3127153	G	A
nonsynonymous	DH40A01G006360	A01	3127159	A	G
nonsynonymous	DH40A01G006360	A01	3127164	T	C
nonsynonymous	DH40A01G006360	A01	3127170	C	T
nonsynonymous	DH40A01G006360	A01	3127177	C	T
nonsynonymous	DH40A01G006360	A01	3127190	G	C
nonsynonymous	DH40A01G006360	A01	3127195	G	T
nonsynonymous	DH40A01G006360	A01	3127202	T	A
nonsynonymous	DH40A01G006360	A01	3127242	C	A
nonsynonymous	DH40A01G006360	A01	3127440	C	G
nonsynonymous	DH40A01G006360	A01	3127573	T	C
nonsynonymous	DH40A01G006360	A01	3127691	C	T
nonsynonymous	DH40A01G006360	A01	3127742	C	T
nonsynonymous	DH40A01G006360	A01	3127765	A	G
nonsynonymous	DH40A01G006360	A01	3127777	C	G
nonsynonymous	DH40A01G006360	A01	3127805	T	C
nonsynonymous	DH40A01G006360	A01	3127834	G	T
nonsynonymous	DH40A01G006360	A01	3127882	T	G
nonsynonymous	DH40A01G006360	A01	3127912	G	C
nonsynonymous	DH40A01G006360	A01	3127943	C	T
nonsynonymous	DH40A01G006360	A01	3127959	A	C
nonsynonymous	DH40A01G006360	A01	3127963	T	C
nonsynonymous	DH40A01G006360	A01	3127967	A	C
nonsynonymous	DH40A01G006360	A01	3127970	T	C
nonsynonymous	DH40A01G006360	A01	3128026	G	T
nonsynonymous	DH40A01G006360	A01	3128035	C	T
nonsynonymous	DH40A01G006360	A01	3128065	T	C
nonsynonymous	DH40A01G006360	A01	3128066	C	A
nonsynonymous	DH40A01G006360	A01	3128078	C	A
nonsynonymous	DH40A01G006360	A01	3128084	T	A
nonsynonymous	DH40A01G006360	A01	3128096	C	A
nonsynonymous	DH40A01G006360	A01	3128102	A	G
nonsynonymous	DH40A01G006360	A01	3128113	T	G
nonsynonymous	DH40A01G006360	A01	3128119	C	A
nonsynonymous	DH40A01G006380	A01	3131883	T	A
nonsynonymous	DH40A01G006380	A01	3131889	T	A
nonsynonymous	DH40A01G006380	A01	3133424	T	C
nonsynonymous	DH40A01G006380	A01	3133533	C	G
nonsynonymous	DH40A01G006380	A01	3133952	T	A
nonsynonymous	DH40A01G006380	A01	3133953	G	T
nonsynonymous	DH40A01G006390	A01	3136346	A	C
nonsynonymous	DH40A01G006400	A01	3138532	T	A
nonsynonymous	DH40A01G006400	A01	3139550	G	A
nonsynonymous	DH40A01G006400	A01	3139565	G	C
nonsynonymous	DH40A01G006420	A01	3145287	C	A
nonsynonymous	DH40A01G006420	A01	3145366	C	T
nonsynonymous	DH40A01G006420	A01	3145420	T	C
nonsynonymous	DH40A01G006420	A01	3146612	T	C
nonsynonymous	DH40A01G006420	A01	3146692	A	G
nonsynonymous	DH40A01G006420	A01	3146928	T	A
nonsynonymous	DH40A01G006420	A01	3147051	T	A
nonsynonymous	DH40A01G006420	A01	3147153	A	G
nonsynonymous	DH40A01G006420	A01	3147253	G	C
nonsynonymous	DH40A01G006420	A01	3147484	C	T
nonsynonymous	DH40A01G006420	A01	3147522	T	G
nonsynonymous	DH40A01G006420	A01	3147815	C	T
nonsynonymous	DH40A01G006420	A01	3147819	A	C
nonsynonymous	DH40A01G006460	A01	3167928	T	C
nonsynonymous	DH40A01G006460	A01	3168077	A	T
nonsynonymous	DH40A01G006460	A01	3168103	G	T
nonsynonymous	DH40A01G006460	A01	3168213	C	A
nonsynonymous	DH40A01G006460	A01	3168330	A	G
nonsynonymous	DH40A01G006500	A01	3182615	T	A
nonsynonymous	DH40A01G006510	A01	3186397	C	T
nonsynonymous	DH40A01G006530	A01	3204469	G	C
nonsynonymous	DH40A01G006530	A01	3204487	C	T
nonsynonymous	DH40A01G006540	A01	3218860	G	C
nonsynonymous	DH40A01G006540	A01	3218903	T	G
nonsynonymous	DH40A01G006550	A01	3221899	A	C
nonsynonymous	DH40A01G006550	A01	3221951	A	G
nonsynonymous	DH40A01G006560	A01	3224626	C	T
nonsynonymous	DH40A01G006570	A01	3225438	G	A
nonsynonymous	DH40A01G006570	A01	3225558	T	C
nonsynonymous	DH40A01G006570	A01	3225714	G	T
nonsynonymous	DH40A01G006570	A01	3225993	T	A
nonsynonymous	DH40A01G006570	A01	3226069	G	A
nonsynonymous	DH40A01G006580	A01	3228211	T	A
nonsynonymous	DH40A01G006580	A01	3229935	C	A
nonsynonymous	DH40A01G006590	A01	3232039	T	G
nonsynonymous	DH40A01G006590	A01	3232171	T	C
nonsynonymous	DH40A01G006590	A01	3232178	G	T
nonsynonymous	DH40A01G006590	A01	3232186	A	T
nonsynonymous	DH40A01G006590	A01	3232238	A	C
nonsynonymous	DH40A01G006590	A01	3232240	C	G
nonsynonymous	DH40A01G006590	A01	3232249	T	C
nonsynonymous	DH40A01G006590	A01	3232279	G	A
nonsynonymous	DH40A01G006590	A01	3233324	T	C
nonsynonymous	DH40A01G006610	A01	3240028	G	A
nonsynonymous	DH40A01G006610	A01	3240030	G	C
nonsynonymous	DH40A01G006630	A01	3247295	G	T
nonsynonymous	DH40A01G006630	A01	3247370	T	C
nonsynonymous	DH40A01G006630	A01	3247417	C	G
nonsynonymous	DH40A01G006630	A01	3247420	A	T
nonsynonymous	DH40A01G006630	A01	3247422	T	C
nonsynonymous	DH40A01G006630	A01	3247429	A	C
nonsynonymous	DH40A01G006650	A01	3262231	G	A
nonsynonymous	DH40A01G006650	A01	3262581	T	C
nonsynonymous	DH40A01G006650	A01	3263855	C	T
nonsynonymous	DH40A01G006650	A01	3263856	A	C
nonsynonymous	DH40A01G006650	A01	3263890	C	G
nonsynonymous	DH40A01G006650	A01	3263899	A	G
nonsynonymous	DH40A01G006650	A01	3263948	C	A
nonsynonymous	DH40A01G006650	A01	3263950	T	C
nonsynonymous	DH40A01G006660	A01	3268143	C	G
nonsynonymous	DH40A01G006660	A01	3268455	T	C
nonsynonymous	DH40A01G006660	A01	3268461	A	G
nonsynonymous	DH40A01G006660	A01	3268509	A	G
nonsynonymous	DH40A01G006660	A01	3268625	G	A
nonsynonymous	DH40A01G006660	A01	3268728	A	G
nonsynonymous	DH40A01G006660	A01	3269111	A	G
nonsynonymous	DH40A01G006660	A01	3269144	A	G
nonsynonymous	DH40A01G006660	A01	3269531	G	A
nonsynonymous	DH40A01G006660	A01	3269664	T	C
nonsynonymous	DH40A01G006660	A01	3270372	A	G
nonsynonymous	DH40A01G006660	A01	3270373	G	T
nonsynonymous	DH40A01G006660	A01	3270374	G	A
nonsynonymous	DH40A01G006660	A01	3270413	A	G
nonsynonymous	DH40A01G006660	A01	3270447	C	G
nonsynonymous	DH40A01G006660	A01	3271351	T	G
nonsynonymous	DH40A01G006670	A01	3272431	A	G
nonsynonymous	DH40A01G006670	A01	3272433	G	A
nonsynonymous	DH40A01G006670	A01	3272533	C	T
nonsynonymous	DH40A01G006670	A01	3272772	A	G
nonsynonymous	DH40A01G006670	A01	3272811	C	T
nonsynonymous	DH40A01G006670	A01	3272884	C	T
nonsynonymous	DH40A01G006670	A01	3273192	A	G
nonsynonymous	DH40A01G006670	A01	3273265	G	A
nonsynonymous	DH40A01G006670	A01	3273918	G	A
nonsynonymous	DH40A01G006670	A01	3273948	C	T
nonsynonymous	DH40A01G006670	A01	3273951	G	T
nonsynonymous	DH40A01G006670	A01	3273980	G	C
nonsynonymous	DH40A01G006670	A01	3274354	C	T
nonsynonymous	DH40A01G006700	A01	3286241	A	C
nonsynonymous	DH40A01G006700	A01	3287166	G	A
nonsynonymous	DH40A01G006700	A01	3287220	T	G
nonsynonymous	DH40A01G006700	A01	3287236	A	T
nonsynonymous	DH40A01G006700	A01	3288205	G	A
nonsynonymous	DH40A01G006700	A01	3288352	A	G
nonsynonymous	DH40A01G006700	A01	3288361	G	A
nonsynonymous	DH40A01G006700	A01	3289321	T	G
nonsynonymous	DH40A01G006720	A01	3290325	A	G
nonsynonymous	DH40A01G006720	A01	3290457	C	G
nonsynonymous	DH40A01G006720	A01	3290627	C	A
nonsynonymous	DH40A01G006720	A01	3290666	G	C
nonsynonymous	DH40A01G006720	A01	3290847	A	C
nonsynonymous	DH40A01G006720	A01	3290853	T	C
nonsynonymous	DH40A01G006720	A01	3291006	A	G
nonsynonymous	DH40A01G006740	A01	3294019	T	C
nonsynonymous	DH40A01G006750	A01	3295615	A	C
nonsynonymous	DH40A01G006750	A01	3295643	C	T
nonsynonymous	DH40A01G006750	A01	3295655	C	T
nonsynonymous	DH40A01G006780	A01	3298595	T	G
nonsynonymous	DH40A01G006790	A01	3308430	C	G
nonsynonymous	DH40A01G006790	A01	3308506	T	G
nonsynonymous	DH40A01G006790	A01	3308545	A	G
nonsynonymous	DH40A01G006790	A01	3308560	G	A
nonsynonymous	DH40A01G006800	A01	3310637	T	A
nonsynonymous	DH40A01G006800	A01	3311510	C	G
nonsynonymous	DH40A01G006800	A01	3311526	A	T
nonsynonymous	DH40A01G006820	A01	3315052	T	A
nonsynonymous	DH40A01G006820	A01	3315055	C	A
nonsynonymous	DH40A01G006820	A01	3315058	T	C
[truncated: 63,536 more rows]

## Sheet: Table S10
Table S10. The category of small InDels identified from the DH40 and Chiifu V4.0 genome.
Category	Number of SNPs
Upstream	44941
Frameshift, exonic	10933
Non-synonymous, exonic	11
Non-frameshift, exonic	4767
Synonymous, exonic	55
Intronic	84872
Splicing	1092
Downstream	33805
upstream/downstream	11977
Intergenic	261658
Total	454111

[truncated: 19 more sheets: Table S11, Table S12, Table S13, Table S14, Table S15, Table16, Table17, Table S18, Table S19, Table S20, Table S21, Table S22, Table S23, Table S24, Table S25, Table S26, Table S27, Table S28, Table S29]
